# Supplementary material for: Combining temporal planning with probabilistic reasoning for autonomous surveillance missions
Source: Auton Robots. 2015 Dec 28;41(1):181–203. doi: 10.1007/s10514-015-9534-0 (PMC7175604; doi:10.1007/s10514-015-9534-0)
Supplement: Supplementary file 1 — Supplementary material 1 (zip 45620 KB) [file 10514_2015_9534_MOESM1_ESM.zip]

Archive with 918 entries (882 files):
- SupplementaryMaterial/
- SupplementaryMaterial/.DS_Store
- __MACOSX/
- __MACOSX/SupplementaryMaterial/
- __MACOSX/SupplementaryMaterial/._.DS_Store
- SupplementaryMaterial/Quadcopter/
- SupplementaryMaterial/Quadcopter/ardrone-1.pddl
- __MACOSX/SupplementaryMaterial/Quadcopter/
- __MACOSX/SupplementaryMaterial/Quadcopter/._ardrone-1.pddl
- SupplementaryMaterial/Quadcopter/ardrone-2.pddl
- __MACOSX/SupplementaryMaterial/Quadcopter/._ardrone-2.pddl
- SupplementaryMaterial/Quadcopter/Prob1
- __MACOSX/SupplementaryMaterial/Quadcopter/._Prob1
- SupplementaryMaterial/Quadcopter/Prob2
- __MACOSX/SupplementaryMaterial/Quadcopter/._Prob2
- SupplementaryMaterial/Quadcopter/ROSPackagesForParrotArDrone.docx
- __MACOSX/SupplementaryMaterial/Quadcopter/._ROSPackagesForParrotArDrone.docx
- SupplementaryMaterial/Quadcopter/ROSPackagesForParrotArDrone.pdf
- __MACOSX/SupplementaryMaterial/Quadcopter/._ROSPackagesForParrotArDrone.pdf
- __MACOSX/SupplementaryMaterial/._Quadcopter
- SupplementaryMaterial/UAV/
- SupplementaryMaterial/UAV/.DS_Store
- __MACOSX/SupplementaryMaterial/UAV/
- __MACOSX/SupplementaryMaterial/UAV/._.DS_Store
- SupplementaryMaterial/UAV/domain.pddl
- __MACOSX/SupplementaryMaterial/UAV/._domain.pddl
- SupplementaryMaterial/UAV/examples/
- SupplementaryMaterial/UAV/examples/plan1.txt
- __MACOSX/SupplementaryMaterial/UAV/examples/
- __MACOSX/SupplementaryMaterial/UAV/examples/._plan1.txt
- SupplementaryMaterial/UAV/examples/plan2.txt
- __MACOSX/SupplementaryMaterial/UAV/examples/._plan2.txt
- SupplementaryMaterial/UAV/examples/plan3.txt
- __MACOSX/SupplementaryMaterial/UAV/examples/._plan3.txt
- SupplementaryMaterial/UAV/examples/prob1
- __MACOSX/SupplementaryMaterial/UAV/examples/._prob1
- SupplementaryMaterial/UAV/examples/prob2
- __MACOSX/SupplementaryMaterial/UAV/examples/._prob2
- SupplementaryMaterial/UAV/examples/prob3
- __MACOSX/SupplementaryMaterial/UAV/examples/._prob3
- __MACOSX/SupplementaryMaterial/UAV/._examples
- SupplementaryMaterial/UAV/mapFile.txt
- __MACOSX/SupplementaryMaterial/UAV/._mapFile.txt
- SupplementaryMaterial/UAV/maptiles/
- SupplementaryMaterial/UAV/maptiles/.svn/
- SupplementaryMaterial/UAV/maptiles/.svn/all-wcprops
- __MACOSX/SupplementaryMaterial/UAV/maptiles/
- __MACOSX/SupplementaryMaterial/UAV/maptiles/.svn/
- __MACOSX/SupplementaryMaterial/UAV/maptiles/.svn/._all-wcprops
- SupplementaryMaterial/UAV/maptiles/.svn/entries
- __MACOSX/SupplementaryMaterial/UAV/maptiles/.svn/._entries
- SupplementaryMaterial/UAV/maptiles/.svn/format
- __MACOSX/SupplementaryMaterial/UAV/maptiles/.svn/._format
- SupplementaryMaterial/UAV/maptiles/.svn/prop-base/
- SupplementaryMaterial/UAV/maptiles/.svn/prop-base/atile_0_0.png.svn-base
- __MACOSX/SupplementaryMaterial/UAV/maptiles/.svn/prop-base/
- __MACOSX/SupplementaryMaterial/UAV/maptiles/.svn/prop-base/._atile_0_0.png.svn-base
- SupplementaryMaterial/UAV/maptiles/.svn/prop-base/atile_0_1.png.svn-base
- __MACOSX/SupplementaryMaterial/UAV/maptiles/.svn/prop-base/._atile_0_1.png.svn-base
- SupplementaryMaterial/UAV/maptiles/.svn/prop-base/atile_0_10.png.svn-base
- __MACOSX/SupplementaryMaterial/UAV/maptiles/.svn/prop-base/._atile_0_10.png.svn-base
- SupplementaryMaterial/UAV/maptiles/.svn/prop-base/atile_0_2.png.svn-base
- __MACOSX/SupplementaryMaterial/UAV/maptiles/.svn/prop-base/._atile_0_2.png.svn-base
- SupplementaryMaterial/UAV/maptiles/.svn/prop-base/atile_0_3.png.svn-base
- __MACOSX/SupplementaryMaterial/UAV/maptiles/.svn/prop-base/._atile_0_3.png.svn-base
- SupplementaryMaterial/UAV/maptiles/.svn/prop-base/atile_0_4.png.svn-base
- __MACOSX/SupplementaryMaterial/UAV/maptiles/.svn/prop-base/._atile_0_4.png.svn-base
- SupplementaryMaterial/UAV/maptiles/.svn/prop-base/atile_0_5.png.svn-base
- __MACOSX/SupplementaryMaterial/UAV/maptiles/.svn/prop-base/._atile_0_5.png.svn-base
- SupplementaryMaterial/UAV/maptiles/.svn/prop-base/atile_0_6.png.svn-base
- __MACOSX/SupplementaryMaterial/UAV/maptiles/.svn/prop-base/._atile_0_6.png.svn-base
- SupplementaryMaterial/UAV/maptiles/.svn/prop-base/atile_0_7.png.svn-base
- __MACOSX/SupplementaryMaterial/UAV/maptiles/.svn/prop-base/._atile_0_7.png.svn-base
- SupplementaryMaterial/UAV/maptiles/.svn/prop-base/atile_0_8.png.svn-base
- __MACOSX/SupplementaryMaterial/UAV/maptiles/.svn/prop-base/._atile_0_8.png.svn-base
- SupplementaryMaterial/UAV/maptiles/.svn/prop-base/atile_0_9.png.svn-base
- __MACOSX/SupplementaryMaterial/UAV/maptiles/.svn/prop-base/._atile_0_9.png.svn-base
- SupplementaryMaterial/UAV/maptiles/.svn/prop-base/atile_10_0.png.svn-base
- __MACOSX/SupplementaryMaterial/UAV/maptiles/.svn/prop-base/._atile_10_0.png.svn-base
- SupplementaryMaterial/UAV/maptiles/.svn/prop-base/atile_10_1.png.svn-base
- __MACOSX/SupplementaryMaterial/UAV/maptiles/.svn/prop-base/._atile_10_1.png.svn-base
- SupplementaryMaterial/UAV/maptiles/.svn/prop-base/atile_10_10.png.svn-base
- __MACOSX/SupplementaryMaterial/UAV/maptiles/.svn/prop-base/._atile_10_10.png.svn-base
- SupplementaryMaterial/UAV/maptiles/.svn/prop-base/atile_10_2.png.svn-base
- __MACOSX/SupplementaryMaterial/UAV/maptiles/.svn/prop-base/._atile_10_2.png.svn-base
- SupplementaryMaterial/UAV/maptiles/.svn/prop-base/atile_10_3.png.svn-base
- __MACOSX/SupplementaryMaterial/UAV/maptiles/.svn/prop-base/._atile_10_3.png.svn-base
- SupplementaryMaterial/UAV/maptiles/.svn/prop-base/atile_10_4.png.svn-base
- __MACOSX/SupplementaryMaterial/UAV/maptiles/.svn/prop-base/._atile_10_4.png.svn-base
- SupplementaryMaterial/UAV/maptiles/.svn/prop-base/atile_10_5.png.svn-base
- __MACOSX/SupplementaryMaterial/UAV/maptiles/.svn/prop-base/._atile_10_5.png.svn-base
- SupplementaryMaterial/UAV/maptiles/.svn/prop-base/atile_10_6.png.svn-base
- __MACOSX/SupplementaryMaterial/UAV/maptiles/.svn/prop-base/._atile_10_6.png.svn-base
- SupplementaryMaterial/UAV/maptiles/.svn/prop-base/atile_10_7.png.svn-base
- __MACOSX/SupplementaryMaterial/UAV/maptiles/.svn/prop-base/._atile_10_7.png.svn-base
- SupplementaryMaterial/UAV/maptiles/.svn/prop-base/atile_10_8.png.svn-base
- __MACOSX/SupplementaryMaterial/UAV/maptiles/.svn/prop-base/._atile_10_8.png.svn-base
- SupplementaryMaterial/UAV/maptiles/.svn/prop-base/atile_10_9.png.svn-base
- __MACOSX/SupplementaryMaterial/UAV/maptiles/.svn/prop-base/._atile_10_9.png.svn-base
- SupplementaryMaterial/UAV/maptiles/.svn/prop-base/atile_1_0.png.svn-base
- __MACOSX/SupplementaryMaterial/UAV/maptiles/.svn/prop-base/._atile_1_0.png.svn-base
- SupplementaryMaterial/UAV/maptiles/.svn/prop-base/atile_1_1.png.svn-base
- __MACOSX/SupplementaryMaterial/UAV/maptiles/.svn/prop-base/._atile_1_1.png.svn-base
- SupplementaryMaterial/UAV/maptiles/.svn/prop-base/atile_1_10.png.svn-base
- __MACOSX/SupplementaryMaterial/UAV/maptiles/.svn/prop-base/._atile_1_10.png.svn-base
- SupplementaryMaterial/UAV/maptiles/.svn/prop-base/atile_1_2.png.svn-base
- __MACOSX/SupplementaryMaterial/UAV/maptiles/.svn/prop-base/._atile_1_2.png.svn-base
- SupplementaryMaterial/UAV/maptiles/.svn/prop-base/atile_1_3.png.svn-base
- __MACOSX/SupplementaryMaterial/UAV/maptiles/.svn/prop-base/._atile_1_3.png.svn-base
- SupplementaryMaterial/UAV/maptiles/.svn/prop-base/atile_1_4.png.svn-base
- __MACOSX/SupplementaryMaterial/UAV/maptiles/.svn/prop-base/._atile_1_4.png.svn-base
- SupplementaryMaterial/UAV/maptiles/.svn/prop-base/atile_1_5.png.svn-base
- __MACOSX/SupplementaryMaterial/UAV/maptiles/.svn/prop-base/._atile_1_5.png.svn-base
- SupplementaryMaterial/UAV/maptiles/.svn/prop-base/atile_1_6.png.svn-base
- __MACOSX/SupplementaryMaterial/UAV/maptiles/.svn/prop-base/._atile_1_6.png.svn-base
- SupplementaryMaterial/UAV/maptiles/.svn/prop-base/atile_1_7.png.svn-base
- __MACOSX/SupplementaryMaterial/UAV/maptiles/.svn/prop-base/._atile_1_7.png.svn-base
- SupplementaryMaterial/UAV/maptiles/.svn/prop-base/atile_1_8.png.svn-base
- __MACOSX/SupplementaryMaterial/UAV/maptiles/.svn/prop-base/._atile_1_8.png.svn-base
- SupplementaryMaterial/UAV/maptiles/.svn/prop-base/atile_1_9.png.svn-base
- __MACOSX/SupplementaryMaterial/UAV/maptiles/.svn/prop-base/._atile_1_9.png.svn-base
- SupplementaryMaterial/UAV/maptiles/.svn/prop-base/atile_2_0.png.svn-base
- __MACOSX/SupplementaryMaterial/UAV/maptiles/.svn/prop-base/._atile_2_0.png.svn-base
- SupplementaryMaterial/UAV/maptiles/.svn/prop-base/atile_2_1.png.svn-base
- __MACOSX/SupplementaryMaterial/UAV/maptiles/.svn/prop-base/._atile_2_1.png.svn-base
- SupplementaryMaterial/UAV/maptiles/.svn/prop-base/atile_2_10.png.svn-base
- __MACOSX/SupplementaryMaterial/UAV/maptiles/.svn/prop-base/._atile_2_10.png.svn-base
- SupplementaryMaterial/UAV/maptiles/.svn/prop-base/atile_2_2.png.svn-base
- __MACOSX/SupplementaryMaterial/UAV/maptiles/.svn/prop-base/._atile_2_2.png.svn-base
- SupplementaryMaterial/UAV/maptiles/.svn/prop-base/atile_2_3.png.svn-base
- __MACOSX/SupplementaryMaterial/UAV/maptiles/.svn/prop-base/._atile_2_3.png.svn-base
- SupplementaryMaterial/UAV/maptiles/.svn/prop-base/atile_2_4.png.svn-base
- __MACOSX/SupplementaryMaterial/UAV/maptiles/.svn/prop-base/._atile_2_4.png.svn-base
- SupplementaryMaterial/UAV/maptiles/.svn/prop-base/atile_2_5.png.svn-base
- __MACOSX/SupplementaryMaterial/UAV/maptiles/.svn/prop-base/._atile_2_5.png.svn-base
- SupplementaryMaterial/UAV/maptiles/.svn/prop-base/atile_2_6.png.svn-base
- __MACOSX/SupplementaryMaterial/UAV/maptiles/.svn/prop-base/._atile_2_6.png.svn-base
- SupplementaryMaterial/UAV/maptiles/.svn/prop-base/atile_2_7.png.svn-base
- __MACOSX/SupplementaryMaterial/UAV/maptiles/.svn/prop-base/._atile_2_7.png.svn-base
- SupplementaryMaterial/UAV/maptiles/.svn/prop-base/atile_2_8.png.svn-base
- __MACOSX/SupplementaryMaterial/UAV/maptiles/.svn/prop-base/._atile_2_8.png.svn-base
- SupplementaryMaterial/UAV/maptiles/.svn/prop-base/atile_2_9.png.svn-base
- __MACOSX/SupplementaryMaterial/UAV/maptiles/.svn/prop-base/._atile_2_9.png.svn-base
- SupplementaryMaterial/UAV/maptiles/.svn/prop-base/atile_3_0.png.svn-base
- __MACOSX/SupplementaryMaterial/UAV/maptiles/.svn/prop-base/._atile_3_0.png.svn-base
- SupplementaryMaterial/UAV/maptiles/.svn/prop-base/atile_3_1.png.svn-base
- __MACOSX/SupplementaryMaterial/UAV/maptiles/.svn/prop-base/._atile_3_1.png.svn-base
- SupplementaryMaterial/UAV/maptiles/.svn/prop-base/atile_3_10.png.svn-base
- __MACOSX/SupplementaryMaterial/UAV/maptiles/.svn/prop-base/._atile_3_10.png.svn-base
- SupplementaryMaterial/UAV/maptiles/.svn/prop-base/atile_3_2.png.svn-base
- __MACOSX/SupplementaryMaterial/UAV/maptiles/.svn/prop-base/._atile_3_2.png.svn-base
- SupplementaryMaterial/UAV/maptiles/.svn/prop-base/atile_3_3.png.svn-base
- __MACOSX/SupplementaryMaterial/UAV/maptiles/.svn/prop-base/._atile_3_3.png.svn-base
- SupplementaryMaterial/UAV/maptiles/.svn/prop-base/atile_3_4.png.svn-base
- __MACOSX/SupplementaryMaterial/UAV/maptiles/.svn/prop-base/._atile_3_4.png.svn-base
- SupplementaryMaterial/UAV/maptiles/.svn/prop-base/atile_3_5.png.svn-base
- __MACOSX/SupplementaryMaterial/UAV/maptiles/.svn/prop-base/._atile_3_5.png.svn-base
- SupplementaryMaterial/UAV/maptiles/.svn/prop-base/atile_3_6.png.svn-base
- __MACOSX/SupplementaryMaterial/UAV/maptiles/.svn/prop-base/._atile_3_6.png.svn-base
- SupplementaryMaterial/UAV/maptiles/.svn/prop-base/atile_3_7.png.svn-base
- __MACOSX/SupplementaryMaterial/UAV/maptiles/.svn/prop-base/._atile_3_7.png.svn-base
- SupplementaryMaterial/UAV/maptiles/.svn/prop-base/atile_3_8.png.svn-base
- __MACOSX/SupplementaryMaterial/UAV/maptiles/.svn/prop-base/._atile_3_8.png.svn-base
- SupplementaryMaterial/UAV/maptiles/.svn/prop-base/atile_3_9.png.svn-base
- __MACOSX/SupplementaryMaterial/UAV/maptiles/.svn/prop-base/._atile_3_9.png.svn-base
- SupplementaryMaterial/UAV/maptiles/.svn/prop-base/atile_4_0.png.svn-base
- __MACOSX/SupplementaryMaterial/UAV/maptiles/.svn/prop-base/._atile_4_0.png.svn-base
- SupplementaryMaterial/UAV/maptiles/.svn/prop-base/atile_4_1.png.svn-base
- __MACOSX/SupplementaryMaterial/UAV/maptiles/.svn/prop-base/._atile_4_1.png.svn-base
- SupplementaryMaterial/UAV/maptiles/.svn/prop-base/atile_4_10.png.svn-base
- __MACOSX/SupplementaryMaterial/UAV/maptiles/.svn/prop-base/._atile_4_10.png.svn-base
- SupplementaryMaterial/UAV/maptiles/.svn/prop-base/atile_4_2.png.svn-base
- __MACOSX/SupplementaryMaterial/UAV/maptiles/.svn/prop-base/._atile_4_2.png.svn-base
- SupplementaryMaterial/UAV/maptiles/.svn/prop-base/atile_4_3.png.svn-base
- __MACOSX/SupplementaryMaterial/UAV/maptiles/.svn/prop-base/._atile_4_3.png.svn-base
- SupplementaryMaterial/UAV/maptiles/.svn/prop-base/atile_4_4.png.svn-base
- __MACOSX/SupplementaryMaterial/UAV/maptiles/.svn/prop-base/._atile_4_4.png.svn-base
- SupplementaryMaterial/UAV/maptiles/.svn/prop-base/atile_4_5.png.svn-base
- __MACOSX/SupplementaryMaterial/UAV/maptiles/.svn/prop-base/._atile_4_5.png.svn-base
- SupplementaryMaterial/UAV/maptiles/.svn/prop-base/atile_4_6.png.svn-base
- __MACOSX/SupplementaryMaterial/UAV/maptiles/.svn/prop-base/._atile_4_6.png.svn-base
- SupplementaryMaterial/UAV/maptiles/.svn/prop-base/atile_4_7.png.svn-base
- __MACOSX/SupplementaryMaterial/UAV/maptiles/.svn/prop-base/._atile_4_7.png.svn-base
- SupplementaryMaterial/UAV/maptiles/.svn/prop-base/atile_4_8.png.svn-base
- __MACOSX/SupplementaryMaterial/UAV/maptiles/.svn/prop-base/._atile_4_8.png.svn-base
- SupplementaryMaterial/UAV/maptiles/.svn/prop-base/atile_4_9.png.svn-base
- __MACOSX/SupplementaryMaterial/UAV/maptiles/.svn/prop-base/._atile_4_9.png.svn-base
- SupplementaryMaterial/UAV/maptiles/.svn/prop-base/atile_5_0.png.svn-base
- __MACOSX/SupplementaryMaterial/UAV/maptiles/.svn/prop-base/._atile_5_0.png.svn-base
- SupplementaryMaterial/UAV/maptiles/.svn/prop-base/atile_5_1.png.svn-base
- __MACOSX/SupplementaryMaterial/UAV/maptiles/.svn/prop-base/._atile_5_1.png.svn-base
- SupplementaryMaterial/UAV/maptiles/.svn/prop-base/atile_5_10.png.svn-base
- __MACOSX/SupplementaryMaterial/UAV/maptiles/.svn/prop-base/._atile_5_10.png.svn-base
- SupplementaryMaterial/UAV/maptiles/.svn/prop-base/atile_5_2.png.svn-base
- __MACOSX/SupplementaryMaterial/UAV/maptiles/.svn/prop-base/._atile_5_2.png.svn-base
- SupplementaryMaterial/UAV/maptiles/.svn/prop-base/atile_5_3.png.svn-base
- __MACOSX/SupplementaryMaterial/UAV/maptiles/.svn/prop-base/._atile_5_3.png.svn-base
- SupplementaryMaterial/UAV/maptiles/.svn/prop-base/atile_5_4.png.svn-base
- __MACOSX/SupplementaryMaterial/UAV/maptiles/.svn/prop-base/._atile_5_4.png.svn-base
- SupplementaryMaterial/UAV/maptiles/.svn/prop-base/atile_5_5.png.svn-base
- __MACOSX/SupplementaryMaterial/UAV/maptiles/.svn/prop-base/._atile_5_5.png.svn-base
- SupplementaryMaterial/UAV/maptiles/.svn/prop-base/atile_5_6.png.svn-base
- __MACOSX/SupplementaryMaterial/UAV/maptiles/.svn/prop-base/._atile_5_6.png.svn-base
- SupplementaryMaterial/UAV/maptiles/.svn/prop-base/atile_5_7.png.svn-base
- __MACOSX/SupplementaryMaterial/UAV/maptiles/.svn/prop-base/._atile_5_7.png.svn-base
- SupplementaryMaterial/UAV/maptiles/.svn/prop-base/atile_5_8.png.svn-base
- __MACOSX/SupplementaryMaterial/UAV/maptiles/.svn/prop-base/._atile_5_8.png.svn-base
- SupplementaryMaterial/UAV/maptiles/.svn/prop-base/atile_5_9.png.svn-base
- __MACOSX/SupplementaryMaterial/UAV/maptiles/.svn/prop-base/._atile_5_9.png.svn-base
- SupplementaryMaterial/UAV/maptiles/.svn/prop-base/atile_6_0.png.svn-base
- __MACOSX/SupplementaryMaterial/UAV/maptiles/.svn/prop-base/._atile_6_0.png.svn-base
- SupplementaryMaterial/UAV/maptiles/.svn/prop-base/atile_6_1.png.svn-base
- __MACOSX/SupplementaryMaterial/UAV/maptiles/.svn/prop-base/._atile_6_1.png.svn-base
- SupplementaryMaterial/UAV/maptiles/.svn/prop-base/atile_6_10.png.svn-base
- __MACOSX/SupplementaryMaterial/UAV/maptiles/.svn/prop-base/._atile_6_10.png.svn-base
- SupplementaryMaterial/UAV/maptiles/.svn/prop-base/atile_6_2.png.svn-base
- __MACOSX/SupplementaryMaterial/UAV/maptiles/.svn/prop-base/._atile_6_2.png.svn-base
- SupplementaryMaterial/UAV/maptiles/.svn/prop-base/atile_6_3.png.svn-base
- __MACOSX/SupplementaryMaterial/UAV/maptiles/.svn/prop-base/._atile_6_3.png.svn-base
- SupplementaryMaterial/UAV/maptiles/.svn/prop-base/atile_6_4.png.svn-base
- __MACOSX/SupplementaryMaterial/UAV/maptiles/.svn/prop-base/._atile_6_4.png.svn-base
- SupplementaryMaterial/UAV/maptiles/.svn/prop-base/atile_6_5.png.svn-base
- __MACOSX/SupplementaryMaterial/UAV/maptiles/.svn/prop-base/._atile_6_5.png.svn-base
- SupplementaryMaterial/UAV/maptiles/.svn/prop-base/atile_6_6.png.svn-base
- __MACOSX/SupplementaryMaterial/UAV/maptiles/.svn/prop-base/._atile_6_6.png.svn-base
- SupplementaryMaterial/UAV/maptiles/.svn/prop-base/atile_6_7.png.svn-base
- __MACOSX/SupplementaryMaterial/UAV/maptiles/.svn/prop-base/._atile_6_7.png.svn-base
- SupplementaryMaterial/UAV/maptiles/.svn/prop-base/atile_6_8.png.svn-base
- __MACOSX/SupplementaryMaterial/UAV/maptiles/.svn/prop-base/._atile_6_8.png.svn-base
- SupplementaryMaterial/UAV/maptiles/.svn/prop-base/atile_6_9.png.svn-base
- __MACOSX/SupplementaryMaterial/UAV/maptiles/.svn/prop-base/._atile_6_9.png.svn-base
- SupplementaryMaterial/UAV/maptiles/.svn/prop-base/atile_7_0.png.svn-base
- __MACOSX/SupplementaryMaterial/UAV/maptiles/.svn/prop-base/._atile_7_0.png.svn-base
- SupplementaryMaterial/UAV/maptiles/.svn/prop-base/atile_7_1.png.svn-base
- __MACOSX/SupplementaryMaterial/UAV/maptiles/.svn/prop-base/._atile_7_1.png.svn-base
- SupplementaryMaterial/UAV/maptiles/.svn/prop-base/atile_7_10.png.svn-base
- __MACOSX/SupplementaryMaterial/UAV/maptiles/.svn/prop-base/._atile_7_10.png.svn-base
- SupplementaryMaterial/UAV/maptiles/.svn/prop-base/atile_7_2.png.svn-base
- __MACOSX/SupplementaryMaterial/UAV/maptiles/.svn/prop-base/._atile_7_2.png.svn-base
- SupplementaryMaterial/UAV/maptiles/.svn/prop-base/atile_7_3.png.svn-base
- __MACOSX/SupplementaryMaterial/UAV/maptiles/.svn/prop-base/._atile_7_3.png.svn-base
- SupplementaryMaterial/UAV/maptiles/.svn/prop-base/atile_7_4.png.svn-base
- __MACOSX/SupplementaryMaterial/UAV/maptiles/.svn/prop-base/._atile_7_4.png.svn-base
- SupplementaryMaterial/UAV/maptiles/.svn/prop-base/atile_7_5.png.svn-base
- __MACOSX/SupplementaryMaterial/UAV/maptiles/.svn/prop-base/._atile_7_5.png.svn-base
- SupplementaryMaterial/UAV/maptiles/.svn/prop-base/atile_7_6.png.svn-base
- __MACOSX/SupplementaryMaterial/UAV/maptiles/.svn/prop-base/._atile_7_6.png.svn-base
- SupplementaryMaterial/UAV/maptiles/.svn/prop-base/atile_7_7.png.svn-base
- __MACOSX/SupplementaryMaterial/UAV/maptiles/.svn/prop-base/._atile_7_7.png.svn-base
- SupplementaryMaterial/UAV/maptiles/.svn/prop-base/atile_7_8.png.svn-base
- __MACOSX/SupplementaryMaterial/UAV/maptiles/.svn/prop-base/._atile_7_8.png.svn-base
- SupplementaryMaterial/UAV/maptiles/.svn/prop-base/atile_7_9.png.svn-base
- __MACOSX/SupplementaryMaterial/UAV/maptiles/.svn/prop-base/._atile_7_9.png.svn-base
- SupplementaryMaterial/UAV/maptiles/.svn/prop-base/atile_8_0.png.svn-base
- __MACOSX/SupplementaryMaterial/UAV/maptiles/.svn/prop-base/._atile_8_0.png.svn-base
- SupplementaryMaterial/UAV/maptiles/.svn/prop-base/atile_8_1.png.svn-base
- __MACOSX/SupplementaryMaterial/UAV/maptiles/.svn/prop-base/._atile_8_1.png.svn-base
- SupplementaryMaterial/UAV/maptiles/.svn/prop-base/atile_8_10.png.svn-base
- __MACOSX/SupplementaryMaterial/UAV/maptiles/.svn/prop-base/._atile_8_10.png.svn-base
- SupplementaryMaterial/UAV/maptiles/.svn/prop-base/atile_8_2.png.svn-base
- __MACOSX/SupplementaryMaterial/UAV/maptiles/.svn/prop-base/._atile_8_2.png.svn-base
- SupplementaryMaterial/UAV/maptiles/.svn/prop-base/atile_8_3.png.svn-base
- __MACOSX/SupplementaryMaterial/UAV/maptiles/.svn/prop-base/._atile_8_3.png.svn-base
- SupplementaryMaterial/UAV/maptiles/.svn/prop-base/atile_8_4.png.svn-base
- __MACOSX/SupplementaryMaterial/UAV/maptiles/.svn/prop-base/._atile_8_4.png.svn-base
- SupplementaryMaterial/UAV/maptiles/.svn/prop-base/atile_8_5.png.svn-base
- __MACOSX/SupplementaryMaterial/UAV/maptiles/.svn/prop-base/._atile_8_5.png.svn-base
- SupplementaryMaterial/UAV/maptiles/.svn/prop-base/atile_8_6.png.svn-base
- __MACOSX/SupplementaryMaterial/UAV/maptiles/.svn/prop-base/._atile_8_6.png.svn-base
- SupplementaryMaterial/UAV/maptiles/.svn/prop-base/atile_8_7.png.svn-base
- __MACOSX/SupplementaryMaterial/UAV/maptiles/.svn/prop-base/._atile_8_7.png.svn-base
- SupplementaryMaterial/UAV/maptiles/.svn/prop-base/atile_8_8.png.svn-base
- __MACOSX/SupplementaryMaterial/UAV/maptiles/.svn/prop-base/._atile_8_8.png.svn-base
- SupplementaryMaterial/UAV/maptiles/.svn/prop-base/atile_8_9.png.svn-base
- __MACOSX/SupplementaryMaterial/UAV/maptiles/.svn/prop-base/._atile_8_9.png.svn-base
- SupplementaryMaterial/UAV/maptiles/.svn/prop-base/atile_9_0.png.svn-base
- __MACOSX/SupplementaryMaterial/UAV/maptiles/.svn/prop-base/._atile_9_0.png.svn-base
- SupplementaryMaterial/UAV/maptiles/.svn/prop-base/atile_9_1.png.svn-base
- __MACOSX/SupplementaryMaterial/UAV/maptiles/.svn/prop-base/._atile_9_1.png.svn-base
- SupplementaryMaterial/UAV/maptiles/.svn/prop-base/atile_9_10.png.svn-base
- __MACOSX/SupplementaryMaterial/UAV/maptiles/.svn/prop-base/._atile_9_10.png.svn-base
- SupplementaryMaterial/UAV/maptiles/.svn/prop-base/atile_9_2.png.svn-base
- __MACOSX/SupplementaryMaterial/UAV/maptiles/.svn/prop-base/._atile_9_2.png.svn-base
- SupplementaryMaterial/UAV/maptiles/.svn/prop-base/atile_9_3.png.svn-base
- __MACOSX/SupplementaryMaterial/UAV/maptiles/.svn/prop-base/._atile_9_3.png.svn-base
- SupplementaryMaterial/UAV/maptiles/.svn/prop-base/atile_9_4.png.svn-base
- __MACOSX/SupplementaryMaterial/UAV/maptiles/.svn/prop-base/._atile_9_4.png.svn-base
- SupplementaryMaterial/UAV/maptiles/.svn/prop-base/atile_9_5.png.svn-base
- __MACOSX/SupplementaryMaterial/UAV/maptiles/.svn/prop-base/._atile_9_5.png.svn-base
- SupplementaryMaterial/UAV/maptiles/.svn/prop-base/atile_9_6.png.svn-base
- __MACOSX/SupplementaryMaterial/UAV/maptiles/.svn/prop-base/._atile_9_6.png.svn-base
- SupplementaryMaterial/UAV/maptiles/.svn/prop-base/atile_9_7.png.svn-base
- __MACOSX/SupplementaryMaterial/UAV/maptiles/.svn/prop-base/._atile_9_7.png.svn-base
- SupplementaryMaterial/UAV/maptiles/.svn/prop-base/atile_9_8.png.svn-base
- __MACOSX/SupplementaryMaterial/UAV/maptiles/.svn/prop-base/._atile_9_8.png.svn-base
- SupplementaryMaterial/UAV/maptiles/.svn/prop-base/atile_9_9.png.svn-base
- __MACOSX/SupplementaryMaterial/UAV/maptiles/.svn/prop-base/._atile_9_9.png.svn-base
- __MACOSX/SupplementaryMaterial/UAV/maptiles/.svn/._prop-base
- SupplementaryMaterial/UAV/maptiles/.svn/props/
- __MACOSX/SupplementaryMaterial/UAV/maptiles/.svn/._props
[truncated: 618 more entries]
