# Supplementary material for: Combining temporal planning with probabilistic reasoning for autonomous surveillance missions
Source: Auton Robots. 2015 Dec 28;41(1):181–203. doi: 10.1007/s10514-015-9534-0 (PMC7175604; doi:10.1007/s10514-015-9534-0)
Supplement: Supplementary file 1 — Supplementary material 1 (zip 45620 KB) [file 10514_2015_9534_MOESM1_ESM.zip › SupplementaryMaterial/Quadcopter/ardrone-2.pddl]

(define (domain ardrone-3)
  (:requirements :typing :durative-actions :fluents :timed-initial-literals :equality :duration-inequalities) 
  (:types hover expandingSquare sector parallelTrack creepingLine patrol - manoeuvre
  	  waypoint)
  (:predicates (at ?p - waypoint) 
  	       	     (active ?m - manoeuvre) 
	       	     (beginAt ?w - waypoint  ?m - manoeuvre) 
	       	     (endAt ?w - waypoint ?m - manoeuvre)
		     (onGround)
		     (inFlight)	
  )
  (:functions 	    (reward) 
  	      	    (rewardof  ?m - manoeuvre) 
	      	    (timefor  ?m - manoeuvre) 
	      	    (distance ?p1 ?p2 - waypoint)
		    (batteryMin) 
	      	    (batteryLevel)
	      	    (batteryRequiredP ?m - manoeuvre) 
	      	    (batteryRequiredW ?p1 ?p2 - waypoint)  
		    (confusion)
		    (confusionFlying ?wp1 ?wp2 - waypoint)
		    (confusionManoeuvre ?m - manoeuvre)
		    (confWp ?wp - waypoint)
		    (maxConfusion)
		    (localisePeriod)
		    (batteryRequiredLoc)
		    (timeForTakeOff)
		    (timeForLanding)
		    (batteryRequiredTakeOff)
		    (batteryRequiredLanding)
		    (rechargeRate)
		    (rechargePeriod)
		    (capacity)
  )

  (:durative-action take-off
   :parameters (?w - waypoint)
   :duration   (=?duration (timeforTakeOff))
   :condition (and (at start (onGround))
   	      	   (at start (at ?w)) 
	       	   (at start (>= (batteryLevel) (batteryRequiredTakeOff)))
	      )
   :effect     (and (at start (not (onGround)))
   	       	    (at start (at ?w))
 	       	    (at start (decrease (batteryLevel) (batteryRequiredTakeOff)))
		    (at end (inFlight))
	          )
  )

  (:durative-action land
   :parameters (?w - waypoint)
   :duration   (=?duration (timeForLanding))
   :condition (and  (at start (at ?w)) 
	       	    (at start (>= (batteryLevel) (batteryRequiredLanding)))
		    (at start (inFlight)) 
                    )
   :effect     (and (at start (not (inFlight))) 
   	       	    	      (at start (at ?w))
   	       	    	      (at start (decrease (batteryLevel) (batteryRequiredLanding)))
			      (at end (onGround)) 
	          )
  )

  (:durative-action recharge
   :parameters (?w - waypoint)
   :duration (= ?duration (rechargePeriod))
   :condition (and (at start (at ?w))
   	      	   (at start (<= (batteryLevel) (capacity)))
		   (at start (onGround))
	           (over all (onGround))
	      )
   :effect (and (at end (assign (batteryLevel) (* ?duration (rechargeRate))))
	   (at start (onGround))
	   )
   )  

  (:durative-action localise
   :parameters (?w - waypoint)
   :duration (= ?duration (localisePeriod))
   :condition (and (at start (at ?w))
   	      	   (at start (>= (batteryLevel) (batteryRequiredLoc)))
	           (over all (inFlight))
	      )
   :effect (and (at start (decrease (batteryLevel) (batteryRequiredLoc)))
   	   	(at end (assign (confusion) (confWp ?w)))
	   )
   )


  (:durative-action fly
   :parameters (?from ?to - waypoint)
   :duration   (= ?duration (distance ?from ?to))
   :condition  (and (at start (at ?from)) 
   	       	    (at start (not (= ?from ?to))) 
	       	    (at start (>= (batteryLevel) (batteryRequiredW ?from ?to)))
		    (at start (<= (confusion) (maxConfusion)))
		    (over all (inFlight))
	       )
   :effect     (and (at start (not (at ?from)))
   	       	    (at start (decrease (batteryLevel) (batteryRequiredW ?from ?to)))
		    (at start (increase (confusion) (confusionFlying ?from ?to)))
		    (at end (at ?to))
	          )
  )

  (:durative-action hover
   :parameters (?p - waypoint ?m - hover)
   :duration (=?duration (timefor ?m))
   :condition (and (at start (at ?p)) 
   	      	   (at end (active ?m)) 
		   (at start (>= (batteryLevel) (batteryRequiredP ?m)))
		   (at start (<= (confusion) (maxConfusion)))
		   (over all (inFlight)) 
	      )
   :effect (and (at start (at ?p)) 
   	   	(at start (decrease (batteryLevel) (batteryRequiredP ?m)))
 		(at start (increase (confusion) (confusionManoeuvre ?m)))
		(at end (increase (reward) (rewardof ?m)))
	   )
  )
 
 (:durative-action doExpandingSquare
  :parameters (?from ?to - waypoint ?p - expandingSquare)
  :duration (=?duration (timefor ?p))
  :condition (and (at start (beginAt ?from ?p)) 
  	     	  (at start (endAt ?to ?p)) 
		  (at start (at ?from))
		  (at start (>= (batteryLevel) (batteryRequiredP ?p)))
		  (at start (<= (confusion) (maxConfusion)))
		  (over all (inFlight))
		  (at end (active ?p))
	      )
  :effect (and (at start (not (at ?from))) 
  	       (at start (decrease (batteryLevel) (batteryRequiredP ?p)))
	       (at start (increase (confusion) (confusionManoeuvre ?p))) 
	       (at end (at ?to)) 
	       (at end (increase (reward) (rewardof ?p)))
	  )
 )

 (:durative-action doSector
  :parameters (?from ?to - waypoint ?p - sector)
  :duration (=?duration (timefor ?p))
  :condition (and (at start (beginAt ?from ?p)) 
  	     	  (at start (endAt ?to ?p)) 
		  (at start (at ?from)) 
		  (at start (>= (batteryLevel) (batteryRequiredP ?p)))
		  (at start (<= (confusion) (maxConfusion)))
		  (over all (inFlight))
		  (at end (active ?p))
	      )
  :effect (and (at start (not (at ?from))) 
	       (at start (decrease (batteryLevel) (batteryRequiredP ?p)))
 	       (at start (increase (confusion) (confusionManoeuvre ?p)))  
	       (at end (at ?to)) 
	       (at end (increase (reward) (rewardof ?p)))
	  )
  )

  (:durative-action doParallelTrack
   :parameters (?from ?to - waypoint ?p - parallelTrack)
   :duration (=?duration (timefor ?p))
   :condition (and (at start (beginAt ?from ?p)) 
   	      (at start (endAt ?to ?p)) 
	      (at start (at ?from))
	      (at start (>= (batteryLevel) (batteryRequiredP ?p)))
	      (at start (<= (confusion) (maxConfusion)))
	      (over all (inFlight))
	      (at end (active ?p))
   	      )
  :effect (and (at start (not (at ?from))) 
  	  (at start (decrease (batteryLevel) (batteryRequiredP ?p)))
 	  (at start (increase (confusion) (confusionManoeuvre ?p)))  
	  (at end (at ?to)) 
	  (at end (increase (reward) (rewardof ?p)))
	  )
  )

  (:durative-action doCreepingLine
   :parameters (?from ?to - waypoint ?p - creepingLine)
   :duration (=?duration (timefor ?p))
   :condition (and (at start (beginAt ?from ?p)) 
	   	(at start (endAt ?to ?p)) 
		(at start (at ?from))
		(at start (>= (batteryLevel) (batteryRequiredP ?p)))
		(at start (<= (confusion) (maxConfusion)))
		(over all (inFlight))
 		(at end (active ?p))
  	      )
   :effect (and (at start (not (at ?from))) 
   	   	(at start (decrease (batteryLevel) (batteryRequiredP ?p)))
 		(at start (increase (confusion) (confusionManoeuvre ?p)))  
		(at end (at ?to)) 
		(at end (increase (reward) (rewardof ?p))))
  )

  (:durative-action doPatrol
   :parameters (?from ?to - waypoint ?p - patrol )
   :duration (=?duration (timefor ?p))
   :condition (and (at start (beginAt ?from ?p)) 
   	      	   (at start (endAt ?to ?p)) 
		   (at start (at ?from))
		   (at start (>= (batteryLevel) (batteryRequiredP ?p)))
		   (at start (<= (confusion) (maxConfusion)))
		   (over all (inFlight))
		   (at end (active ?p))
	      )
   :effect (and (at start (not (at ?from))) 
   	   	(at start (decrease (batteryLevel) (batteryRequiredP ?p)))
 		(at start (increase (confusion) (confusionManoeuvre ?p))) 
 		(at end (at ?to)) 
		(at end (increase (reward) (rewardof ?p))))
	   )
  )


)
