# Supplementary material for: Combining temporal planning with probabilistic reasoning for autonomous surveillance missions
Source: Auton Robots. 2015 Dec 28;41(1):181–203. doi: 10.1007/s10514-015-9534-0 (PMC7175604; doi:10.1007/s10514-015-9534-0)
Supplement: Supplementary file 1 — Supplementary material 1 (zip 45620 KB) [file 10514_2015_9534_MOESM1_ESM.zip › SupplementaryMaterial/Quadcopter/Prob1]

(define (problem ardroneProb1)
(:domain ardrone-1)
(:objects expandingSquare1 expandingSquare2  - expandingSquare
       	      patrol1 patrol2  - patrol
       	      origin pp1se pp2se esp1s esp1e esp2s esp2e - waypoint)
(:init
  (= (reward) 0)
  (onGround)
  (idle)
  (at origin)
  (= (confusion) 0)
  (= (maxConfusion) 10)
  (= (batteryLevel) 78)
  (= (batteryMin) 13)
  (= (totalFlightTime) 100)
  (= (batteryRequiredLoc) 1)
  (= (batteryRequiredTakeOff) 10) 
  (= (batteryRequiredLanding) 5) 
  (= (localisePeriod) 2)
  (= (timeForTakeOff) 5)
  (= (timeForLanding) 2)

  (= (confWp origin) 0)
  (= (confWp pp1se) 0)
  (= (confWp esp1s) 0)
  (= (confWp esp1e) 0)
  (= (confWp esp2s) 0)
  (= (confWp esp2e) 0)

  (= (rewardOf patrol1) 47)
  (= (batteryRequiredP patrol1) 2)
  (= (confusionManoeuvre patrol1) 2)
  (at 40 (= (rewardOf patrol1) 100))
  (at 60 (= (rewardOf patrol1) 81))
  (= (timefor patrol1) 5)
  (beginAt pp1se patrol1)
  (endAt pp1se patrol1)
  (at 10 (active patrol1))
  (at 100 (not (active patrol1)))
  (= (distance origin pp1se) 412)
  (= (distance pp1se pp2se) 106)
  (= (distance pp1se esp1s) 73)
  (= (distance pp1se esp2s) 104)
  
  (= (rewardOf patrol2) 29)
  (= (batteryRequiredP patrol2) 1)
  (= (confusionManoeuvre patrol2) 12)
  (at 170 (= (rewardOf patrol2) 240))
  (at 200 (= (rewardOf patrol2) 120))
  (= (timefor patrol2) 7)
  (beginAt pp2se patrol2)
  (endAt pp2se patrol2)
  (at 130 (active patrol2))
  (at 220 (not (active patrol2)))
  (= (distance origin pp2se) 88)
  (= (distance pp2se pp1se) 106)
  (= (distance pp2se esp1s) 120)
  (= (distance pp2se esp2s) 91)

  (= (rewardOf expandingSquare1) 81)
  (= (batteryRequiredP expandingSquare1) 5)
  (= (confusionManoeuvre expandingSquare1) 11)
  (at 280 (= (rewardOf expandingSquare1) 94))
  (at 300 (= (rewardOf expandingSquare1) 47))
  (= (timefor expandingSquare1) 5)
  (beginAt esp1s expandingSquare1)
  (endAt esp1e expandingSquare1)
  (at 220 (active expandingSquare1))
  (at 315 (not (active expandingSquare1)))
  (= (distance origin esp1s) 71)
  (= (distance esp1e pp1se) 106)
  (= (distance esp1e pp2se) 115)
  (= (distance esp1e esp2s) 89)

  (= (rewardOf expandingSquare2) 129)
  (= (batteryRequiredP expandingSquare2) 10)
  (= (confusionManoeuvre expandingSquare2) 16)
  (at 350 (= (rewardOf expandingSquare2) 58))
  (at 400 (= (rewardOf expandingSquare2) 29))
  (= (timefor expandingSquare2) 15)
  (beginAt esp2s expandingSquare2)
  (endAt esp2e expandingSquare2)
  (at 315 (active expandingSquare2))
  (at 420 (not (active expandingSquare2)))
  (= (distance origin esp2s) 119)
  (= (distance esp2e pp1se) 135)
  (= (distance esp2e pp2se) 80)
  (= (distance esp2e esp1s) 78)
  
)
(:goal (and (>= (reward) 1)(onGround)(idle)))
(:metric maximize (reward)))
