# Supplementary material for: Combining temporal planning with probabilistic reasoning for autonomous surveillance missions
Source: Auton Robots. 2015 Dec 28;41(1):181–203. doi: 10.1007/s10514-015-9534-0 (PMC7175604; doi:10.1007/s10514-015-9534-0)
Supplement: Supplementary file 1 — Supplementary material 1 (zip 45620 KB) [file 10514_2015_9534_MOESM1_ESM.zip › SupplementaryMaterial/UAV/domain.pddl]

(define (domain baedomain2)
  (:requirements :typing :durative-actions :fluents :timed-initial-literals) 
  (:types spiral smallLawnmower largeLawnmower patrol - pattern
  			waypoint)
  (:predicates (at ?p - waypoint) (active ?p - pattern) (beginAt ?w - waypoint  ?p - pattern) (endAt ?w - waypoint ?p - pattern) )
  (:functions (reward) (rewardof ?p - pattern) (timefor ?p - pattern) (distance ?p1 ?p2 - waypoint)
  )

(:durative-action fly
 :parameters (?from ?to - waypoint)
 :duration (= ?duration (distance ?from ?to))
 :condition (and (at start (at ?from)) (at start (not (= ?from ?to))))
 :effect (and (at start (not (at ?from))) (at end (at ?to)))
)
 
(:durative-action doSpiral
:parameters (?from ?to - waypoint ?p - spiral )
:duration (=?duration (timefor ?p))
:condition (and (at start (beginAt ?from ?p)) (at start (endAt ?to ?p)) 
			(at start (at ?from)) (at end (active ?p)))
:effect (and (at end (at ?to)) (at start (not (at ?from))) (at end (increase (reward) (rewardof ?p))))
)

(:durative-action doSmallLawnmower
:parameters (?from ?to - waypoint ?p - smallLawnmower )
:duration (=?duration (timefor ?p))
:condition (and (at start (beginAt ?from ?p)) (at start (endAt ?to ?p)) 
			(at start (at ?from)) (at end (active ?p)))
:effect (and (at end (at ?to)) (at start (not (at ?from))) (at end (increase (reward) (rewardof ?p))))
)

(:durative-action doLargeLawnmower
:parameters (?from ?to - waypoint ?p - largeLawnmower )
:duration (=?duration (timefor ?p))
:condition (and (at start (beginAt ?from ?p)) (at start (endAt ?to ?p)) 
			(at start (at ?from)) (at end (active ?p)))
:effect (and (at end (at ?to)) (at start (not (at ?from))) (at end (increase (reward) (rewardof ?p))))
)

(:durative-action doPatrol
:parameters (?from ?to - waypoint ?p - patrol )
:duration (=?duration (timefor ?p))
:condition (and (at start (beginAt ?from ?p)) (at start (endAt ?to ?p)) 
			(at start (at ?from)) (at end (active ?p)))
:effect (and (at end (at ?to)) (at start (not (at ?from))) (at end (increase (reward) (rewardof ?p))))
)


)
