# Supplementary material for: Combining temporal planning with probabilistic reasoning for autonomous surveillance missions
Source: Auton Robots. 2015 Dec 28;41(1):181–203. doi: 10.1007/s10514-015-9534-0 (PMC7175604; doi:10.1007/s10514-015-9534-0)
Supplement: Supplementary file 1 — Supplementary material 1 (zip 45620 KB) [file 10514_2015_9534_MOESM1_ESM.zip › SupplementaryMaterial/UAV/examples/plan1.txt]

0.000: (fly origin s31s)  [61.000]
171.001: (dospiral s31s s31e spiral31)  [299.000]
470.002: (fly s31e s32s)  [166.000]
754.001: (dospiral s32s s32e spiral32)  [299.000]
1053.002: (fly s32e s33s)  [154.000]
1428.001: (dospiral s33s s33e spiral33)  [299.000]
1727.002: (fly s33e s34s)  [112.000]
1980.001: (dospiral s34s s34e spiral34)  [299.000]
2279.002: (fly s34e s37s)  [342.000]
2651.001: (dospiral s37s s37e spiral37)  [299.000]
2950.002: (fly s37e s39s)  [262.000]
3212.003: (dospiral s39s s39e spiral39)  [299.000]
3511.004: (fly s39e s39s)  [38.000]
3827.001: (dospiral s39s s39e spiral39)  [299.000]
4126.002: (fly s39e s42s)  [566.000]
4692.003: (dospiral s42s s42e spiral42)  [299.000]
4991.004: (fly s42e s42s)  [38.000]
5029.005: (dospiral s42s s42e spiral42)  [299.000]
5328.006: (fly s42e s42s)  [38.000]
5366.007: (dospiral s42s s42e spiral42)  [299.000]
5665.008: (fly s42e s44s)  [215.000]
5880.009: (dospiral s44s s44e spiral44)  [299.000]
6179.010: (fly s44e s44s)  [38.000]
6217.011: (dospiral s44s s44e spiral44)  [299.000]
6516.012: (fly s44e s44s)  [38.000]
6554.013: (dospiral s44s s44e spiral44)  [299.000]
6853.014: (fly s44e s44s)  [38.000]
6891.015: (dospiral s44s s44e spiral44)  [299.000]
