# Supplementary material for: Combining temporal planning with probabilistic reasoning for autonomous surveillance missions
Source: Auton Robots. 2015 Dec 28;41(1):181–203. doi: 10.1007/s10514-015-9534-0 (PMC7175604; doi:10.1007/s10514-015-9534-0)
Supplement: Supplementary file 1 — Supplementary material 1 (zip 45620 KB) [file 10514_2015_9534_MOESM1_ESM.zip › SupplementaryMaterial/UAV/examples/plan2.txt]

0.000: (fly origin s18s)  [192.000]
399.001: (dospiral s18s s18e spiral18)  [299.000]
698.002: (fly s18e s16s)  [117.000]
815.003: (dospiral s16s s16e spiral16)  [299.000]
1114.004: (fly s16e s16s)  [38.000]
1152.005: (dospiral s16s s16e spiral16)  [299.000]
1451.006: (fly s16e s21s)  [368.000]
1819.007: (dospiral s21s s21e spiral21)  [299.000]
2118.008: (fly s21e s22s)  [308.000]
3099.001: (dospiral s22s s22e spiral22)  [299.000]
3398.002: (fly s22e s24s)  [641.000]
4161.001: (dospiral s24s s24e spiral24)  [299.000]
4460.002: (fly s24e s24s)  [38.000]
4498.003: (dospiral s24s s24e spiral24)  [299.000]
4797.004: (fly s24e s26s)  [94.000]
4891.005: (dospiral s26s s26e spiral26)  [299.000]
5190.006: (fly s26e s28s)  [123.000]
5313.007: (dospiral s28s s28e spiral28)  [299.000]
5612.008: (fly s28e s28s)  [38.000]
5650.009: (dospiral s28s s28e spiral28)  [299.000]
5949.010: (fly s28e s29s)  [175.000]
6124.011: (dospiral s29s s29e spiral29)  [299.000]
6423.012: (fly s29e s29s)  [38.000]
6461.013: (dospiral s29s s29e spiral29)  [299.000]
6760.014: (fly s29e s30s)  [186.000]
6946.015: (dospiral s30s s30e spiral30)  [299.000]
7245.016: (fly s30e s30s)  [38.000]
7283.017: (dospiral s30s s30e spiral30)  [299.000]
