# Supplementary material for: Combining temporal planning with probabilistic reasoning for autonomous surveillance missions
Source: Auton Robots. 2015 Dec 28;41(1):181–203. doi: 10.1007/s10514-015-9534-0 (PMC7175604; doi:10.1007/s10514-015-9534-0)
Supplement: Supplementary file 1 — Supplementary material 1 (zip 45620 KB) [file 10514_2015_9534_MOESM1_ESM.zip › SupplementaryMaterial/UAV/examples/plan3.txt]

0.000: (fly origin s1s)  [131.000]
1939.001: (dospiral s1s s1e spiral1)  [299.000]
2238.002: (fly s1e s2s)  [75.000]
2313.003: (dospiral s2s s2e spiral2)  [299.000]
2612.004: (fly s2e s2s)  [38.000]
2833.001: (dospiral s2s s2e spiral2)  [299.000]
3132.002: (fly s2e s3s)  [79.000]
3211.003: (dospiral s3s s3e spiral3)  [299.000]
3510.004: (fly s3e s3s)  [38.000]
3548.005: (dospiral s3s s3e spiral3)  [299.000]
3847.006: (fly s3e s3s)  [38.000]
3885.007: (dospiral s3s s3e spiral3)  [299.000]
4184.008: (fly s3e s4s)  [132.000]
4646.001: (dospiral s4s s4e spiral4)  [299.000]
4945.002: (fly s4e s5s)  [39.000]
4984.003: (dospiral s5s s5e spiral5)  [299.000]
5283.004: (fly s5e s5s)  [38.000]
5321.005: (dospiral s5s s5e spiral5)  [299.000]
5620.006: (fly s5e s11s)  [790.000]
6410.007: (dospiral s11s s11e spiral11)  [299.000]
6709.008: (fly s11e s11s)  [38.000]
6747.009: (dospiral s11s s11e spiral11)  [299.000]
