# Supplementary material for: Combining temporal planning with probabilistic reasoning for autonomous surveillance missions
Source: Auton Robots. 2015 Dec 28;41(1):181–203. doi: 10.1007/s10514-015-9534-0 (PMC7175604; doi:10.1007/s10514-015-9534-0)
Supplement: Supplementary file 1 — Supplementary material 1 (zip 45620 KB) [file 10514_2015_9534_MOESM1_ESM.zip › SupplementaryMaterial/UAV/examples/prob1]

(define (problem baeprob1)
(:domain baedomain1)
(:objects spiral31 spiral32 spiral33 spiral34 spiral35 spiral36 spiral37 spiral38 spiral39 spiral40 spiral41 spiral42 spiral43 spiral44  - spiral
         - smallLawnmower
        - largeLawnmower
       origin s31s s31e s32s s32e s33s s33e s34s s34e s35s s35e s36s s36e s37s s37e s38s s38e s39s s39e s40s s40e s41s s41e s42s s42e s43s s43e s44s s44e  - waypoint)
(:init
  (= (reward) 0)
  (at origin)
  (= (rewardOf spiral31) 936)
  (at 470 (= (rewardOf spiral31) 1872))
  (at 524 (= (rewardOf spiral31) 936))
 (= (timefor spiral31) 299)
  (beginAt s31s spiral31)
  (endAt s31e spiral31)
  (at 198 (active spiral31))
  (at 606 (not (active spiral31)))
  (= (distance origin s31s) 61)
  (= (distance s31e s31s) 38)
  (= (distance s31e s32s) 166)
  (= (distance s31e s33s) 315)
  (= (distance s31e s34s) 438)
  (= (distance s31e s35s) 526)
  (= (distance s31e s36s) 579)
  (= (distance s31e s37s) 592)
  (= (distance s31e s38s) 823)
  (= (distance s31e s39s) 863)
  (= (distance s31e s40s) 1005)
  (= (distance s31e s41s) 1054)
  (= (distance s31e s42s) 1169)
  (= (distance s31e s43s) 1191)
  (= (distance s31e s44s) 1386)
  (= (rewardOf spiral32) 277)
  (at 1053 (= (rewardOf spiral32) 555))
  (at 1117 (= (rewardOf spiral32) 277))
 (= (timefor spiral32) 299)
  (beginAt s32s spiral32)
  (endAt s32e spiral32)
  (at 731 (active spiral32))
  (at 1214 (not (active spiral32)))
  (= (distance origin s32s) 245)
  (= (distance s32e s31s) 223)
  (= (distance s32e s32s) 38)
  (= (distance s32e s33s) 154)
  (= (distance s32e s34s) 269)
  (= (distance s32e s35s) 600)
  (= (distance s32e s36s) 651)
  (= (distance s32e s37s) 492)
  (= (distance s32e s38s) 648)
  (= (distance s32e s39s) 735)
  (= (distance s32e s40s) 978)
  (= (distance s32e s41s) 1008)
  (= (distance s32e s42s) 1111)
  (= (distance s32e s43s) 1132)
  (= (distance s32e s44s) 1311)
  (= (rewardOf spiral33) 141)
  (at 1727 (= (rewardOf spiral33) 282))
  (at 1830 (= (rewardOf spiral33) 141))
 (= (timefor spiral33) 299)
  (beginAt s33s spiral33)
  (endAt s33e spiral33)
  (at 1215 (active spiral33))
  (at 1984 (not (active spiral33)))
  (= (distance origin s33s) 396)
  (= (distance s33e s31s) 365)
  (= (distance s33e s32s) 165)
  (= (distance s33e s33s) 38)
  (= (distance s33e s34s) 112)
  (= (distance s33e s35s) 625)
  (= (distance s33e s36s) 670)
  (= (distance s33e s37s) 377)
  (= (distance s33e s38s) 493)
  (= (distance s33e s39s) 592)
  (= (distance s33e s40s) 902)
  (= (distance s33e s41s) 916)
  (= (distance s33e s42s) 1009)
  (= (distance s33e s43s) 1029)
  (= (distance s33e s44s) 1195)
  (= (rewardOf spiral34) 72)
  (at 2279 (= (rewardOf spiral34) 144))
  (at 2413 (= (rewardOf spiral34) 72))
 (= (timefor spiral34) 299)
  (beginAt s34s spiral34)
  (endAt s34e spiral34)
  (at 1607 (active spiral34))
  (at 2615 (not (active spiral34)))
  (= (distance origin s34s) 519)
  (= (distance s34e s31s) 487)
  (= (distance s34e s32s) 288)
  (= (distance s34e s33s) 144)
  (= (distance s34e s34s) 38)
  (= (distance s34e s35s) 695)
  (= (distance s34e s36s) 736)
  (= (distance s34e s37s) 342)
  (= (distance s34e s38s) 371)
  (= (distance s34e s39s) 507)
  (= (distance s34e s40s) 888)
  (= (distance s34e s41s) 886)
  (= (distance s34e s42s) 967)
  (= (distance s34e s43s) 986)
  (= (distance s34e s44s) 1136)
  (= (rewardOf spiral35) 96)
  (at 2656 (= (rewardOf spiral35) 192))
  (at 2795 (= (rewardOf spiral35) 96))
 (= (timefor spiral35) 299)
  (beginAt s35s spiral35)
  (endAt s35e spiral35)
  (at 1960 (active spiral35))
  (at 3004 (not (active spiral35)))
  (= (distance origin s35s) 552)
  (= (distance s35e s31s) 520)
  (= (distance s35e s32s) 560)
  (= (distance s35e s33s) 574)
  (= (distance s35e s34s) 640)
  (= (distance s35e s35s) 38)
  (= (distance s35e s36s) 58)
  (= (distance s35e s37s) 489)
  (= (distance s35e s38s) 925)
  (= (distance s35e s39s) 740)
  (= (distance s35e s40s) 561)
  (= (distance s35e s41s) 649)
  (= (distance s35e s42s) 779)
  (= (distance s35e s43s) 800)
  (= (distance s35e s44s) 1019)
  (= (rewardOf spiral36) 90)
  (at 2848 (= (rewardOf spiral36) 181))
  (at 2996 (= (rewardOf spiral36) 90))
 (= (timefor spiral36) 299)
  (beginAt s36s spiral36)
  (endAt s36e spiral36)
  (at 2112 (active spiral36))
  (at 3217 (not (active spiral36)))
  (= (distance origin s36s) 606)
  (= (distance s36e s31s) 573)
  (= (distance s36e s32s) 612)
  (= (distance s36e s33s) 622)
  (= (distance s36e s34s) 682)
  (= (distance s36e s35s) 74)
  (= (distance s36e s36s) 38)
  (= (distance s36e s37s) 511)
  (= (distance s36e s38s) 954)
  (= (distance s36e s39s) 750)
  (= (distance s36e s40s) 528)
  (= (distance s36e s41s) 620)
  (= (distance s36e s42s) 751)
  (= (distance s36e s43s) 772)
  (= (distance s36e s44s) 992)
  (= (rewardOf spiral37) 60)
  (at 2950 (= (rewardOf spiral37) 121))
  (at 3111 (= (rewardOf spiral37) 60))
 (= (timefor spiral37) 299)
  (beginAt s37s spiral37)
  (endAt s37e spiral37)
  (at 2144 (active spiral37))
  (at 3353 (not (active spiral37)))
  (= (distance origin s37s) 670)
  (= (distance s37e s31s) 625)
  (= (distance s37e s32s) 480)
  (= (distance s37e s33s) 351)
  (= (distance s37e s34s) 294)
  (= (distance s37e s35s) 558)
  (= (distance s37e s36s) 578)
  (= (distance s37e s37s) 38)
  (= (distance s37e s38s) 410)
  (= (distance s37e s39s) 262)
  (= (distance s37e s40s) 572)
  (= (distance s37e s41s) 563)
  (= (distance s37e s42s) 645)
  (= (distance s37e s43s) 664)
  (= (distance s37e s44s) 825)
  (= (rewardOf spiral38) 27)
  (at 4102 (= (rewardOf spiral38) 55))
  (at 4319 (= (rewardOf spiral38) 27))
 (= (timefor spiral38) 299)
  (beginAt s38s spiral38)
  (endAt s38e spiral38)
  (at 3018 (active spiral38))
  (at 4645 (not (active spiral38)))
  (= (distance origin s38s) 903)
  (= (distance s38e s31s) 871)
  (= (distance s38e s32s) 672)
  (= (distance s38e s33s) 525)
  (= (distance s38e s34s) 402)
  (= (distance s38e s35s) 985)
  (= (distance s38e s36s) 1013)
  (= (distance s38e s37s) 483)
  (= (distance s38e s38s) 38)
  (= (distance s38e s39s) 398)
  (= (distance s38e s40s) 951)
  (= (distance s38e s41s) 902)
  (= (distance s38e s42s) 934)
  (= (distance s38e s43s) 946)
  (= (distance s38e s44s) 1028)
  (= (rewardOf spiral39) 45)
  (at 4126 (= (rewardOf spiral39) 90))
  (at 4332 (= (rewardOf spiral39) 45))
 (= (timefor spiral39) 299)
  (beginAt s39s spiral39)
  (endAt s39e spiral39)
  (at 3092 (active spiral39))
  (at 4643 (not (active spiral39)))
  (= (distance origin s39s) 943)
  (= (distance s39e s31s) 899)
  (= (distance s39e s32s) 735)
  (= (distance s39e s33s) 589)
  (= (distance s39e s34s) 492)
  (= (distance s39e s35s) 808)
  (= (distance s39e s36s) 818)
  (= (distance s39e s37s) 309)
  (= (distance s39e s38s) 331)
  (= (distance s39e s39s) 38)
  (= (distance s39e s40s) 605)
  (= (distance s39e s41s) 542)
  (= (distance s39e s42s) 566)
  (= (distance s39e s43s) 579)
  (= (distance s39e s44s) 673)
  (= (rewardOf spiral40) 46)
  (at 4631 (= (rewardOf spiral40) 93))
  (at 4857 (= (rewardOf spiral40) 46))
 (= (timefor spiral40) 299)
  (beginAt s40s spiral40)
  (endAt s40e spiral40)
  (at 3502 (active spiral40))
  (at 5196 (not (active spiral40)))
  (= (distance origin s40s) 1063)
  (= (distance s40e s31s) 1018)
  (= (distance s40e s32s) 955)
  (= (distance s40e s33s) 872)
  (= (distance s40e s34s) 849)
  (= (distance s40e s35s) 622)
  (= (distance s40e s36s) 591)
  (= (distance s40e s37s) 540)
  (= (distance s40e s38s) 891)
  (= (distance s40e s39s) 542)
  (= (distance s40e s40s) 38)
  (= (distance s40e s41s) 77)
  (= (distance s40e s42s) 202)
  (= (distance s40e s43s) 221)
  (= (distance s40e s44s) 441)
  (= (rewardOf spiral41) 55)
  (at 4868 (= (rewardOf spiral41) 110))
  (at 5093 (= (rewardOf spiral41) 55))
 (= (timefor spiral41) 299)
  (beginAt s41s spiral41)
  (endAt s41e spiral41)
  (at 3742 (active spiral41))
  (at 5431 (not (active spiral41)))
  (= (distance origin s41s) 1117)
  (= (distance s41e s31s) 1072)
  (= (distance s41e s32s) 988)
  (= (distance s41e s33s) 890)
  (= (distance s41e s34s) 852)
  (= (distance s41e s35s) 712)
  (= (distance s41e s36s) 686)
  (= (distance s41e s37s) 543)
  (= (distance s41e s38s) 844)
  (= (distance s41e s39s) 485)
  (= (distance s41e s40s) 154)
  (= (distance s41e s41s) 38)
  (= (distance s41e s42s) 106)
  (= (distance s41e s43s) 128)
  (= (distance s41e s44s) 344)
  (= (rewardOf spiral42) 50)
  (at 5279 (= (rewardOf spiral42) 100))
  (at 5522 (= (rewardOf spiral42) 50))
 (= (timefor spiral42) 299)
  (beginAt s42s spiral42)
  (endAt s42e spiral42)
  (at 4063 (active spiral42))
  (at 5887 (not (active spiral42)))
  (= (distance origin s42s) 1235)
  (= (distance s42e s31s) 1189)
  (= (distance s42e s32s) 1095)
  (= (distance s42e s33s) 988)
  (= (distance s42e s34s) 937)
  (= (distance s42e s35s) 841)
  (= (distance s42e s36s) 815)
  (= (distance s42e s37s) 634)
  (= (distance s42e s38s) 880)
  (= (distance s42e s39s) 521)
  (= (distance s42e s40s) 271)
  (= (distance s42e s41s) 160)
  (= (distance s42e s42s) 38)
  (= (distance s42e s43s) 34)
  (= (distance s42e s44s) 215)
  (= (rewardOf spiral43) 49)
  (at 5365 (= (rewardOf spiral43) 98))
  (at 5612 (= (rewardOf spiral43) 49))
 (= (timefor spiral43) 299)
  (beginAt s43s spiral43)
  (endAt s43e spiral43)
  (at 4130 (active spiral43))
  (at 5983 (not (active spiral43)))
  (= (distance origin s43s) 1257)
  (= (distance s43e s31s) 1210)
  (= (distance s43e s32s) 1116)
  (= (distance s43e s33s) 1008)
  (= (distance s43e s34s) 957)
  (= (distance s43e s35s) 862)
  (= (distance s43e s36s) 836)
  (= (distance s43e s37s) 654)
  (= (distance s43e s38s) 893)
  (= (distance s43e s39s) 535)
  (= (distance s43e s40s) 289)
  (= (distance s43e s41s) 180)
  (= (distance s43e s42s) 52)
  (= (distance s43e s43s) 38)
  (= (distance s43e s44s) 194)
  (= (rewardOf spiral44) 19)
  (at 6396 (= (rewardOf spiral44) 38))
  (at 6717 (= (rewardOf spiral44) 19))
 (= (timefor spiral44) 299)
  (beginAt s44s spiral44)
  (endAt s44e spiral44)
  (at 4794 (active spiral44))
  (at 7198 (not (active spiral44)))
  (= (distance origin s44s) 1456)
  (= (distance s44e s31s) 1409)
  (= (distance s44e s32s) 1300)
  (= (distance s44e s33s) 1180)
  (= (distance s44e s34s) 1114)
  (= (distance s44e s35s) 1079)
  (= (distance s44e s36s) 1054)
  (= (distance s44e s37s) 827)
  (= (distance s44e s38s) 984)
  (= (distance s44e s39s) 648)
  (= (distance s44e s40s) 504)
  (= (distance s44e s41s) 398)
  (= (distance s44e s42s) 268)
  (= (distance s44e s43s) 248)
  (= (distance s44e s44s) 38)
)
(:goal (and (>= (reward) 1)))
(:metric maximize (reward)))
; SpiralSearchPattern 31 25883.0 86775.0 2000.0 2500.0 299 198 606 1872
; SpiralSearchPattern 32 38883.0 88275.0 2000.0 2500.0 299 731 1214 555
; SpiralSearchPattern 33 48383.0 85275.0 2000.0 2500.0 299 1215 1984 282
; SpiralSearchPattern 34 56383.0 84775.0 2000.0 2500.0 299 1607 2615 144
; SpiralSearchPattern 35 26883.0 53775.0 2000.0 2500.0 299 1960 3004 192
; SpiralSearchPattern 36 26883.0 50275.0 2000.0 2500.0 299 2112 3217 181
; SpiralSearchPattern 37 58883.0 64775.0 2000.0 2500.0 299 2144 3353 121
; SpiralSearchPattern 38 81383.0 83275.0 2000.0 2500.0 299 3018 4645 55
; SpiralSearchPattern 39 76883.0 60275.0 2000.0 2500.0 299 3092 4643 90
; SpiralSearchPattern 40 56883.0 29275.0 2000.0 2500.0 299 3502 5196 93
; SpiralSearchPattern 41 64383.0 29775.0 2000.0 2500.0 299 3742 5431 110
; SpiralSearchPattern 42 71883.0 25775.0 2000.0 2500.0 299 4063 5887 100
; SpiralSearchPattern 43 72883.0 24775.0 2000.0 2500.0 299 4130 5983 98
; SpiralSearchPattern 44 85883.0 18775.0 2000.0 2500.0 299 4794 7198 38
; UAV 22989.042000439087 89451.47227663576 27.68221692301056 -58.810669663143536 true 0.0
; Target 23549.005475858565 89624.0621992329 1.8405935382494807 -6.753681620194592 true 1184 45000.0 26000.0
; Time 4300 false true
