# Supplementary material for: Combining temporal planning with probabilistic reasoning for autonomous surveillance missions
Source: Auton Robots. 2015 Dec 28;41(1):181–203. doi: 10.1007/s10514-015-9534-0 (PMC7175604; doi:10.1007/s10514-015-9534-0)
Supplement: Supplementary file 1 — Supplementary material 1 (zip 45620 KB) [file 10514_2015_9534_MOESM1_ESM.zip › SupplementaryMaterial/UAV/mapFile.txt]

56.652 -4.4
mountain
23
8728 30428
17715 28992
19586 31863
30185 32146
32120 34865
29325 35931
33325 38693
29777 40172
31605 41477
25928 43521
20446 44130
19327 41955
17522 42564
12040 44718
7868 43565
7460 39672
6083 44043
8621 46349
5782 47262
3010 47654
1870 47067
21 46588
21 32646
rough
8
29455 70252
16791 74428
4622 71666
2213 68838
4020 66120
8427 65076
17780 60943
22875 62596
rough
7
35968 54483
47880 48045
41623 43043
36312 44304
31862 46131
29755 52047
29240 55484
forest
38
56522 93546
57167 92568
56050 91415
54867 92176
53040 92154
48482 92263
46288 92067
42311 94090
37065 95526
36635 96678
36205 97766
36936 99201
39130 99984
39882 98179
40548 96874
41752 97092
42355 96026
43300 95765
43192 96765
43558 96874
44138 95895
45665 95874
45235 97048
45643 97896
47557 96069
48052 95917
48997 95895
49857 94134
51126 95004
51750 95199
52631 93307
53061 94134
53965 94308
54437 93742
54760 94112
54502 94612
55125 94982
55598 93590
forest
18
42 55353
1225 55549
2386 52809
4600 53157
4751 50438
7653 49851
8965 51286
8900 49546
11157 50351
12921 50438
12900 48959
11330 45740
9308 45849
8320 47763
5826 48285
3676 47980
1956 48002
42 47001
forest
14
3225 55484
3933 54962
5073 55092
5653 55788
5740 56550
6041 56658
6277 56571
7030 56571
7137 57333
6600 58116
5482 58377
4536 57376
4127 56376
3288 56441
forest
23
32937 6416
35582 5437
37990 826
39581 783
41752 1696
43021 3697
44290 6786
47707 10005
45235 10505
43945 8917
42762 9026
41838 8352
41301 9243
42140 11114
40978 12767
39990 12897
39022 11940
39602 10788
38226 8874
36828 7547
36291 7416
35840 6720
34077 6720
rough
12
32937 6481
36850 7764
39258 10418
38936 12158
39967 13115
39967 13115
40032 15181
38742 16051
36312 15834
34636 13115
33002 11440
31497 8460
forest
6
48417 9178
48095 9918
49621 11549
51170 12375
52222 11723
51255 10440
forest
10
40892 14659
38291 16225
35753 17595
35732 19553
37280 19770
38011 22141
39452 23838
42096 21706
45342 18270
43945 15290
mountain
11
42 0
30422 65
24251 6851
18768 8613
16296 11897
12641 15159
7890 17400
4578 18857
4643 20358
622 22554
0 22794
forest
8
9245 19161
4106 21945
558 24751
988 25578
1461 25251
3010 25251
6578 22859
9437 21489
mountain
21
31260 8308
36442 16878
35452 18030
35603 20053
37108 20118
39495 24316
34356 28253
29670 27144
26207 29188
21822 26948
17565 26883
7481 29232
6256 30754
1440 32777
1332 25425
3031 25273
9502 21641
9481 19074
15135 17269
18747 11484
23262 8765
suburban
5
93245 21
93072 1218
93911 2001
94728 1653
95545 21
suburban
6
83935 21336
83161 20597
82430 20814
82215 21489
82796 22054
83527 21989
suburban
9
85741 36409
86860 36409
88106 36039
88407 36387
87267 36844
87590 37562
86472 37975
85591 37627
85182 36953
urban
13
58608 25991
60048 26774
60607 27992
60973 27209
61855 27883
62327 28231
61252 28949
61360 30254
60973 31015
60006 30363
58802 29558
57038 28688
57253 27144
suburban
4
61532 24969
61467 25665
62478 26361
62478 25208
suburban
5
66220 6220
67036 8504
65832 8134
65510 7177
65575 6416
suburban
7
72992 2762
72261 3001
72755 3175
72777 3915
73013 4154
73486 3828
73465 2871
suburban
4
60630 48132
60156 48306
60995 50568
61575 50242
suburban
11
49987 65902
50610 66402
50352 67077
49406 67120
48933 66250
46440 66598
45428 67251
44182 66663
45235 66337
46912 66294
48805 65902
suburban
5
48030 70752
48352 72427
51255 71144
51513 70557
49943 70209
suburban
5
61446 73275
62565 73406
63682 74341
63381 74537
61317 73841
suburban
6
48181 74428
48223 75624
49212 76190
50373 75668
51577 74559
51341 73819
suburban
6
26165 51069
27820 50895
28917 52330
27927 53396
27090 53592
26422 52678
suburban
5
84710 50960
87203 49546
88085 50525
86752 52287
84925 53918
urban
33
42 87435
967 87717
967 87717
1311 89370
1805 92111
3826 93894
3010 96483
4578 98766
6686 97353
7932 96396
7932 96396
8728 94917
10168 95025
12598 94286
15113 93633
14727 91872
15866 90632
18188 89523
18597 88022
18553 86913
15006 86021
13092 86630
11180 85020
12877 83389
10921 81171
9158 82606
6857 82497
5567 81127
6083 78474
3332 78256
2472 79626
2557 81149
85 81649
urban
9
24875 93938
24208 94308
23865 95308
24187 96461
25648 97396
27003 97809
27132 97026
26122 95395
25606 94329
urban
12
18597 93938
18060 95874
18060 95874
18962 97505
19930 98571
21886 99876
22552 99310
23327 97940
23133 96918
21392 95134
20640 94068
19672 93786
urban
11
11523 100767
10620 99419
11372 97440
13028 97461
15092 96918
16597 96744
16662 97461
16017 98940
15672 99702
14877 100724
14812 100854
suburban
28
22360 86282
24445 87652
26552 85673
27282 86956
27046 87587
25885 88196
24445 89218
23713 90153
23650 91045
25370 91959
25155 93024
23907 93894
22510 93699
22037 92415
20811 92328
21477 94199
21285 94743
19005 92002
18511 91089
16146 90828
18037 90458
17887 89740
18682 87935
18640 87065
20058 88044
20855 86521
21650 85782
23176 86412
suburban
4
85 92916
1762 95286
1010 95547
63 95439
suburban
11
30422 95569
31862 96657
31088 97374
30465 98331
30378 98810
30937 99375
30357 100245
27971 98614
27046 97853
27455 96852
29132 97092
suburban
5
27756 88935
29025 90501
28616 91959
27712 92394
27412 90915
suburban
7
27218 92742
28551 93003
27777 94047
26637 94721
26207 93307
25585 92611
26573 92067
suburban
6
36850 91176
36463 91698
37195 92763
37775 92568
38592 92263
38097 91502
suburban
9
52717 82128
56115 81562
58265 84085
58200 85564
56845 86695
55276 87630
53857 86586
52395 84846
51362 83628
suburban
6
47148 82606
48826 84564
47966 85608
46525 85999
44741 85956
43645 83585
suburban
5
54416 80757
54825 81366
60221 79322
59146 78408
56178 79300
suburban
5
61511 79300
62801 79213
63231 80692
61403 80844
61060 80214
urban
22
68283 76690
67423 78974
68391 81345
70240 82563
71917 83476
74690 83737
77162 84368
79765 83411
82345 82280
83355 80692
85741 80105
86752 79474
85870 78387
85140 77691
83397 78517
80517 77843
78087 75124
76152 73428
75012 74167
73400 74276
73035 73776
71702 74102
suburban
16
85096 80670
85827 85521
85053 89653
85462 91284
84343 90915
83161 89088
81892 87369
79828 87369
78216 88783
73981 91719
72820 91306
72347 91023
73960 89175
74067 87261
76453 85651
76862 84585
suburban
15
27950 74798
22961 77321
17672 78387
15027 76342
14318 76320
14705 78408
11932 80279
11802 82019
12877 83302
11201 85042
13028 86412
15931 85564
17845 85064
19371 82758
21736 80844
suburban
6
27971 76081
28616 76929
26057 79409
24445 80257
22682 80366
25370 77865
urban
7
27153 54570
30572 59225
29798 61204
31002 62183
29303 62922
28165 61335
27197 59703
suburban
9
29906 56267
33970 55375
41645 55136
39345 57963
38247 60660
35646 59377
34185 57963
31411 57615
30207 57572
urban
7
61467 65554
60543 63031
57576 63336
58092 64880
59555 66620
60586 67338
61403 67425
suburban
11
60737 70339
58071 68077
60522 67446
62285 68208
65596 67251
66498 67838
66133 68577
65575 69382
63037 69839
63102 71296
62242 71514
suburban
4
44203 66663
45428 66337
46417 66468
45386 67294
urban
12
44482 68447
45063 72036
43923 73754
42268 74211
40376 73167
37817 73014
35130 72231
34786 68686
38183 67816
39946 70230
40913 71079
41860 69904
suburban
4
30443 69578
29820 70230
30852 72101
31045 69904
suburban
4
85591 77886
86860 79344
90922 77103
90041 75407
urban
9
74582 57441
74238 58420
76432 59899
76905 61269
77786 59899
79915 58311
78905 57224
76410 56376
74862 56724
urban
7
73271 50264
75486 52917
78066 52939
78667 50982
79248 49459
77485 48785
74561 48328
urban
13
83420 20532
85892 18618
86000 17008
89870 17400
92965 17487
94815 18966
98921 17856
99136 18639
95567 20662
94255 20118
89547 21358
87697 22206
84752 22185
motorway
18
2064 100876
2795 99441
2666 97113.8
3999 94786.5
4235.5 91067.2
6450 89131.5
8019.5 88957.5
8084 87000
10406 87261
13222.5 86391
14233.0 87195.75
16211.0 86956.5
17802.0 87761.25
19350 88783.5
18941.5 91263
20446.5 92133.0
21844.0 94503.75
27520 100898
motorway
4
6428.5 89088
3676.5 88653
2343.5 87217.5
0 87804.8
motorway
2
19285.5 88761.8
20876.5 81627.8
motorway
10
29627 90567
35797.5 88522.5
37345.5 88566.0
41000.5 87261.0
46311 86717.2
53148 81627.8
61812.5 80605.5
65424.5 80388
66564 81519
67875.5 80910
motorway
13
62027.5 80562
61275 77473.5
58867 75690
51449.5 73536.8
49321 74406.8
41688.5 72318.8
38463.5 67533.8
36077 67577.2
29605.5 63662.2
28466.0 62879.25
27799.5 61074.0
26724.5 58420.5
26789 53592
motorway
3
29584 63640.5
30164.5 72079.5
28681 72949.5
motorway
5
30207.5 72101.2
30809.5 72166.5
32594 71122.5
34120.5 68925.8
36034 67577.2
motorway
3
38463.5 67468.5
39345 66663.8
41409 65402.2
a-road
3
41430.5 65489.25
42269.0 64967.25
43645.0 65228.25
a-road
48
2752 99354
4902 99201.8
7568 99984.8
9868.5 99136.5
10664 97875
14555.5 99354
14770.5 97244.2
16963.5 96678.8
19393 96374.2
21564.5 94264.5
22553.5 93242.2
22661 91589.2
23413.5 90110.2
23585.5 87978.8
23069.5 87717.8
19414.5 88413.8
16275.5 89022.8
12427 88500.8
9782.5 88305
10427.5 85216.5
10513.5 83280.8
10986.5 82737
12169 80388
15007 78843.8
16533.5 78060.8
17673 76081.5
19199.5 75429
22080.5 74667.8
23886.5 74863.5
25284 74189.2
28616.5 73014.8
28380 74493.8
26359 76212
20876.5 81453.8
16963.5 83933.2
13437.5 86347.5
12491.5 87652.5
15867 87717.8
18275 88805.2
19070.5 88740
20124 89305.5
23392 90110.2
28186.5 91089
29541 90588.8
31648 95156.2
32637 96504.8
32422 97157.2
34615 100898
a-road
24
23607 87957
24295 88022.2
26015 87000
27133 86064.8
28165 86499.8
30831 84977.2
33088.5 85499.2
36958.5 85542.8
39710.5 85238.2
43602 83737.5
47171 83302.5
48482.5 84042
49815.5 83781
50181 84520.5
52051.5 84977.2
55534.5 83781
57039.5 86064.8
61382.5 83324.2
65661 81845.2
68284 81388.5
67144.5 79170
61275 79083
54481 81258
55470 83628.8
a-road
14
52137.5 100876
54051 97744.5
55362.5 93655.5
58695 90806.2
63532.5 85586.2
70047 82715.2
71143.5 83650.5
74691 84020.2
81377.5 83498.2
83549 80910
86774 80083.5
89676.5 77691
93589.5 78234.8
99781.5 76908
a-road
23
92342.5 100898
92321 100572
92471.5 100159
89268 94569
88021 93242.2
85634.5 92611.5
84108 90654
83205 88392
82237.5 86217
81248.5 84281.2
81399 83454.8
80152 81975.8
78002 81084
75615.5 77843.2
76862.5 80540.2
76948.5 82976.2
77206.5 84607.5
75658.5 88239.8
73057 91132.5
68477.5 93285.8
66220 95504.2
65424.5 99354
64156 100898
a-road
5
74497.5 100855
73723.5 97266
72949.5 93220.5
73487 92459.2
73315 90849.8
a-road
5
0 90915
3934.5 94090.5
6772.5 95156.2
7783 95895.8
10642.5 97809.8
a-road
10
2795 98397
3655 98136
5590 95874
6149 95025.8
6966 92850.8
7611 91089
8879.5 88392
4364.5 86521.5
4558 84607.5
86 81714.8
a-road
11
21.5 83781
4343 86478
3655 88457.2
3504.5 89501.2
7998 88653
10148 89523
10965 89240.2
12448.5 89370.8
14534 90697.5
17135.5 90132
18855.5 91176
a-road
23
14770.5 97157.2
14362 95069.2
13416 94068.8
13007.5 93264
11567 92763.8
10277 90175.5
9073 89588.2
9116 89175
9524.5 88566
9761 88326.8
10814.5 89262
11954 90762.8
13545 91937.2
19973.5 95787
22596.5 97505.2
23843.5 96700.5
25499 95743.5
27068.5 94525.5
27498.5 90936.8
28165 89610
27068.5 86108.2
25800 80583.8
23693 78909
b-road
3
23693 78909
15523 79583.2
16211 83172
motorway
6
16877.5 83933.2
16490.5 83215.5
14104 84324.8
13201 85434
12642 85695
12491.5 86543.2
a-road
4
21564.5 100833
22618 97483.5
24080 98157.8
26316 100876
a-road
49
0 48002.2
1247 48937.5
344 50438.2
924.5 51569.2
709.5 52221.8
1010.5 52548
2064 53331
4020.5 53091.8
9202 51721.5
13867.5 52526.2
16297 53178.8
19844.5 53983.5
21478.5 54440.2
26660 57420
28831.5 58181.2
29218.5 60508.5
28831.5 61291.5
29648.5 63531.8
30788 63031.5
32916.5 65619.8
34142 68577.8
36421 71992.5
38291.5 72666.8
42011 70274.2
45343.5 72253.5
48095.5 71166
48267.5 71448.8
50525 71013.8
50826 71470.5
52352.5 72318.8
52352.5 73101.8
54696 74124
56437.5 74559
58329.5 74428.5
60200 73819.5
61124.5 73971.8
62113.5 74167.5
63360.5 74754.8
65768.5 74667.8
67682 76668.8
70154.5 76516.5
71917.5 77169
73788 77408.2
74132 77843.2
73917 78082.5
74304 78060.8
74540.5 78517.5
75895 79148.2
76153 79126.5
a-road
3
14555.5 99332.2
15372.5 100289
15093 100876
a-road
8
0 85847.2
1311.5 86325.8
2042.5 86956.5
2300.5 88065.8
2171.5 89610
2257.5 92111.2
1053.5 94221
3289.5 93612
a-road
5
2236 92089.5
3074.5 91785
5977 92241.8
6450 90849.8
5547 89088
a-road
2
14899.5 90632.2
14254.5 92307
a-road
15
22639.5 92263.5
25327 95634.8
27369.5 97744.5
29283 98397
29949.5 97592.2
32529.5 96461.2
33067 96831
34529 94851.8
36829.5 93720.8
39538.5 94068.8
42914 93329.2
45623 91654.5
50675.5 89718.8
53427.5 87609
56674 85608
a-road
5
50310 89849.2
48654.5 91306.5
45601.5 93938.2
45150 97092
42914 100876
b-road
5
44139.5 98636.2
41086.5 93699
40764 93307.5
41731.5 92872.5
44892 89697
a-road
15
45580 93938.2
45601.5 91676.2
44333 87891.8
44569.5 87000
44591 86608.5
46074.5 85651.5
48611.5 84694.5
50546.5 82802.2
51363.5 82476
53062 81627.8
54416.5 81279.8
54330.5 80953.5
55792.5 80214
58028.5 79735.5
59103.5 79713.8
a-road
9
67123 79170
67768 78996
74454.5 78474
74218 79626.8
74648 83868
75766 87652.5
74712.5 92763.8
73573 96048
68907.5 100833
a-road
3
68563.5 93111.8
73444 88413.8
74992 85107.8
a-road
20
74562 93351
75680 93416.2
78324.5 90153.8
78281.5 88783.5
79464 87848.2
81721.5 85303.5
82904 84107.2
84516.5 84759.8
85161.5 84433.5
85935.5 84629.2
87161 84172.5
89096 87043.5
91955.5 89631.8
92643.5 90393
93310 90393
95331 91893.8
96384.5 91828.5
97567 93916.5
97459.5 94699.5
99717 97244.2
b-road
4
87096.5 93024.8
86946 95156.2
84860.5 97113.8
84882 99201.8
b-road
34
72992.5 91154.2
74712.5 92742
79077 95787
81270 92546.2
82861 92459.2
84151 90849.8
87139.5 88522.5
88128.5 85825.5
89655 84063.8
91181.5 82911
90988 82258.5
90429 78648
89934.5 78561
89526 81171
87591 81627.8
86473 82367.2
85634.5 83193.8
84194 83955
81485 83433
81829 82215
79722 77930.2
79507 77147.2
76002.5 77038.5
75013.5 76494.8
72605.5 77234.2
71143.5 77234.2
71143.5 76712.2
72089.5 76712.2
72562.5 75885.8
74282.5 75603
74927.5 76668.8
75637 77234.2
75551 77625.8
76669 77212.5
a-road
15
79722 77799.8
80754 78213
81528 79996.5
83420 80692.5
83742.5 78996
86838.5 78778.5
89870 78539.2
92923 78974.2
94815 78126
93783 75407.2
90278.5 77060.2
88816.5 77517
88322 76908
85720.5 78582.8
83871.5 78930.8
a-road
12
99717 67860
99717 67860
97524 68643
97115.5 69882.8
97416.5 70557
96083.5 71427
94277.5 73188.8
93761.5 74167.5
94105.5 75015.8
95696.5 74080.5
97760.5 73297.5
99760 75559.5
b-road
4
93718.5 74167.5
92192 75385.5
90364.5 75472.5
88343.5 76842.8
b-road
14
89762.5 75929.2
90364.5 77712.8
90149.5 78582.8
93073.5 81084
94578.5 81997.5
96062 82062.8
97932.5 85086
98577.5 85368.8
95911.5 88261.5
90300 83672.2
89182 86978.2
88365 89109.8
89160.5 92524.5
91869.5 89827.5
b-road
3
95890 88196.2
94944 91567.5
95094.5 92568
a-road
2
98577.5 85368.8
99760 83476.5
b-road
2
99695.5 82889.2
96986.5 83476.5
a-road
3
91160 82802.2
94535.5 81997.5
99695.5 78169.5
b-road
4
94772 78104.2
94148.5 79191.8
94772 80431.5
94449.5 81845.2
b-road
5
88752 77473.5
86881.5 78735
86064.5 80192.2
84495 82345.5
83893 83759.2
a-road
4
84258.5 78952.5
86451.5 82345.5
87096.5 84129
82861 81758.2
a-road
2
76432.5 86304
82194.5 84716.2
b-road
2
78109.5 90349.5
75744.5 88152.8
b-road
2
80754 86325.8
83183.5 88392
b-road
5
76884 80888.2
80302.5 83476.5
82237.5 84694.5
82904 85260
83183.5 88261.5
a-road
18
21.5 80844.8
1247 80344.5
3440 80605.5
4601 81345
7331.5 80453.2
5568.5 79496.2
5568.5 78626.2
6256.5 78234.8
7159.5 76995
6041.5 75711.8
5912.5 73928.2
4880.5 73558.5
3719.5 72449.2
1956.5 70317.8
21.5 67642.5
1182.5 64510.5
2537 60921.8
2064 53309.2
a-road
10
1612.5 63183.8
6686.5 59616.8
8836.5 59029.5
12212 57528.8
15501.5 57550.5
20446.5 57789.8
22489 58638
24703.5 59247
27864 59029.5
28982 59508
a-road
24
15566 57485.2
15781 56354.2
14792 55310.2
15265 52809
11459.5 45196.5
7869 44609.2
7202.5 40128.8
4364.5 37366.5
4429 33277.5
7138 30363
2752 23533.5
5160 20336.2
4708.5 19074.8
7030.5 18291.8
15200.5 14094
15630.5 13202.2
17221.5 11244.8
19178 8547.75
24553 7155.75
25305.5 7764.75
27090 5742
33153 3719.25
35066.5 1979.25
37689.5 43.5
a-road
27
6557.5 29471.2
16469 28166.2
17587 28753.5
18554.5 28818.8
20145.5 29667
23370.5 29797.5
24015.5 30732.8
25778.5 30798
26789 30276
30121.5 30167.2
34077.5 29732.2
34550.5 30732.8
34249.5 31755
35109.5 35604.8
36421 36213.8
36442.5 36735.8
35969.5 37323
40764 40520.2
41280 42412.5
38033.5 44087.2
35475 44043.8
31992 45501
26531 50547
25778.5 51525.8
26746 53526.8
27068.5 52047.8
26079.5 51112.5
a-road
8
20532.5 57746.2
20704.5 56332.5
21328 54418.5
20790.5 53439.8
21134.5 51721.5
21371 51264.8
15329.5 48502.5
11416.5 45174.8
a-road
12
9223.5 51634.5
10599.5 48306.8
12448.5 47958.8
14792 48828.8
17436.5 50655.8
18339.5 51112.5
19135 50982
20489.5 51830.2
21113 51721.5
22295.5 51569.2
23757.5 51786.8
25843 51286.5
b-road
2
7245.5 52221.8
10255.5 58224.8
a-road
5
3633.5 61748.2
3999 64902
2666 66402.8
1698.5 67446.8
1999.5 70383
a-road
11
0 71296.5
2171.5 74537.2
3526 80540.2
4644 82215
8621.5 86782.5
4579.5 84564
4687 82302
4859 81279.8
5504 79496.2
3440 79713.8
1720 80431.5
a-road
4
7288.5 80409.8
8836.5 84999
8987 86260.5
9395.5 87108.8
b-road
4
5375 86934.8
7546.5 85173
8965.5 85216.5
10320 85107.8
b-road
6
17135.5 83824.5
19393 83781
21005.5 84020.2
22682.5 84607.5
23542.5 86978.2
23564 87848.2
b-road
7
23026.5 79322.2
23650 81432
24574.5 83237.2
25929 86869.5
25929 88413.8
26488 89022.8
27326.5 90871.5
a-road
2
21.5 89457.8
3483 89457.8
a-road
2
1010.5 94199.2
21.5 94917
a-road
5
15523 79583.2
14835 76364.2
13050.5 75842.2
10664 74037
5934 73906.5
b-road
2
4902 73580.2
1827.5 73993.5
a-road
2
14835 76320.8
17264.5 76755.8
a-road
4
7310 80366.2
8578.5 79757.2
11631.5 79583.2
12126 80366.2
b-road
3
11610 79539.8
13437.5 77843.2
13072 75820.5
a-road
4
26574 76016.2
26230 77865
25176.5 78865.5
24252 79278.8
b-road
9
23521 78865.5
22489 78278.2
17501 79322.2
15652 79692
15093 80931.8
15630.5 81758.2
14082.5 81671.2
13652.5 83085
10492 83802.8
b-road
2
12405.5 83346
13050.5 85390.5
b-road
2
11803.5 81084
14125.5 81627.8
b-road
9
26423.5 83367.8
29390.5 81562.5
32873.5 80605.5
35410.5 79496.2
39108.5 80192.2
40785.5 79626.8
42441 77430
45795 76125
48353.5 74276.2
a-road
9
39925.5 71601
40441.5 73493.2
44139.5 76625.2
45171.5 78648
45902.5 78648
45967 77691
49084.5 75015.8
49407 72688.5
49192 71253
a-road
13
45107 78604.5
44913.5 81062.2
45042.5 83476.5
45988.5 85629.8
46891.5 86804.2
43279.5 87543.8
40549 87957
37087.5 88848.8
33604.5 89501.2
29799 90915
26316 92176.5
22854.5 92372.2
19027.5 90523.5
a-road
5
19780 92133
20683 89479.5
19973.5 87435
20167 85434
19522 83846.2
b-road
2
84839 99180
85570 100833
b-road
4
86365.5 100811
87032 99680.2
90300 97766.2
90235.5 96417.8
b-road
2
89160.5 92459.2
88816.5 93981.8
b-road
6
95030 92568
94471 93916.5
94191.5 95482.5
92471.5 97744.5
92815.5 98462.2
92041.5 99354
b-road
3
84280 84672.8
84215.5 87000
82968.5 86108.2
a-road
2
73745 78517.5
70090 82715.2
a-road
3
70047 82671.8
68198 81345
73207.5 79083
b-road
3
69703 80801.2
69101 78843.8
68499 76603.5
b-road
7
52997.5 84607.5
52675 85564.5
53556.5 85542.8
53470.5 86151.8
50503.5 87848.2
45257.5 90654
43279.5 91328.2
b-road
3
46827 86739
49729.5 86543.2
51965.5 84933.8
b-road
10
48439.5 84042
48590 84672.8
48267.5 85695
48719 88631.2
49278 89414.2
50740 88892.2
51750.5 88848.8
53900.5 90654
53707 91480.5
55362.5 93633.8
b-road
4
36980 88544.2
38012 90871.5
38055 92959.5
36765 93655.5
b-road
2
38033.5 92916
40764 93307.5
a-road
5
24467 96287.2
26509.5 96678.8
29412 97287.8
31261 98723.2
33282 98636.2
a-road
3
32400.5 97157.2
30186 100528
30293.5 100876
a-road
3
29197 100876
26896.5 99745.5
25327 99615
b-road
2
31046 100855
33561.5 99136.5
a-road
4
27090 94373.2
29541 91893.8
29390.5 90958.5
28143.5 89566.5
b-road
5
24488.5 92307
24639 92698.5
26982.5 93786
28724 94308
31132 94177.5
b-road
10
32207 85216.5
32465 84150.8
35539.5 81867
35389 79539.8
34959 77430
34744 76821
35797.5 76299
36464 74189.2
38119.5 73232.2
38291.5 72623.2
a-road
27
41323 65337
41538 62922.8
42484 61770
42505.5 60965.2
43451.5 59486.2
43473 59094.8
44483.5 58268.2
46203.5 57354.8
46870 56093.2
48160 55136.2
51127 54092.2
52116 54918.8
52782.5 56528.2
53255.5 56919.8
54567 56528.2
57061 58681.5
56846 59094.8
57190 59464.5
57362 60182.2
58351 60617.2
58523 64314.8
59103.5 64227.8
58888.5 64945.5
60522.5 67077
60587 68295
61898.5 68382
62135 74167.5
a-road
3
63382 74798.2
62543.5 76255.5
61189 77386.5
a-road
85
61898.5 68382
63511 68186.2
65704 67142.2
67424 66772.5
68520.5 66468
68477.5 66337.5
69208.5 65815.5
69423.5 65946
72089.5 65315.2
72971 65271.8
72992.5 65598
73508.5 65293.5
74648 65163
75594 65228.2
76260.5 64749.8
76561.5 64010.2
77142 62553
76948.5 62226.8
77056 61661.2
77271 61530.8
77916 59312.2
79378 58572.8
79614.5 58355.2
79829.5 57724.5
80238 57441.8
80281 57072
80904.5 56289
81399 55571.2
81850.5 55549.5
82775 54962.2
83291 54440.2
84774.5 53178.8
85290.5 52004.2
86000 51547.5
86989 51112.5
87419 51047.2
87677 50916.8
87462 49851
85376.5 50438.2
84731.5 50568.8
84301.5 51025.5
83871.5 51199.5
84043.5 50460
84129.5 49372.5
84387.5 49198.5
84258.5 48981
84839 47980.5
85333.5 47393.2
86709.5 46197
87483.5 44935.5
87870.5 44544
87505 43630.5
87225.5 41716.5
86924.5 41607.8
86967.5 40476.8
85828 39150
86451.5 38149.5
86752.5 36888
85892.5 36909.8
84344.5 35256.8
80990.5 34191
77615 33212.2
76626 33690.8
76131.5 34647.8
75314.5 34952.2
74196.5 34647.8
73035.5 33582
72261.5 33495
71466 33843
70713.5 33886.5
68133.5 35387.2
66757.5 35713.5
65037.5 36126.8
62027.5 33864.8
61898.5 33147
60651.5 31776.8
60888 30972
60200 30276
60565.5 28840.5
60006.5 28753.5
59920.5 28362
59361.5 28383.8
59082 29079.8
58716.5 29319
56996.5 29188.5
motorway
6
56910.5 29232
58394 29884.5
60372 31450.5
60931 31363.5
61404 30863.2
61941.5 29928
motorway
2
60436.5 31450.5
60952.5 31842
motorway
37
60931 31428.8
60952.5 31842
61769.5 32385.8
62436 33212.2
62565 34191
62350 35430.8
62608 36344.2
63747.5 36822.8
64091.5 37214.2
64027 37605.8
64027 37605.8
63425 37997.2
63274.5 38671.5
63274.5 39367.5
62887.5 40368
62565 41172.8
62543.5 41738.2
63425 42738.8
63790.5 43935
63575.5 44913.8
62672.5 45914.2
61834 46479.8
60501 47045.2
59985 48328.5
60071 49111.5
62393 54831.8
62801.5 56028
62500.5 57115.5
62952 58572.8
62694 59595
63038 61095.8
62264 62683.5
62952 64271.2
63081 65837.2
62780 67011.8
62006 67446.8
60630 67207.5
motorway
2
62070.5 67512
61941.5 68251.5
a-road
5
62522 63292.5
64392.5 62357.2
65854.5 61313.2
67015.5 60182.2
69208.5 58790.2
a-road
62
69208.5 58790.2
70369.5 58485.8
72304.5 57594
74519 56876.2
76604.5 56419.5
78690 56289
78797.5 55854
78754.5 55071
78518 53287.5
77593.5 51286.5
77722.5 50655.8
77249.5 49459.5
77787 48350.2
77615 46371
78432 43326
79507 38867.2
80539 36692.2
80711 36213.8
80517.5 35583
80410 34930.5
81119.5 34299.8
82259 33364.5
82538.5 32472.8
86516 29754
87569.5 29580
88558.5 28840.5
89440 27861.8
90751.5 26665.5
91439.5 24816.8
91568.5 22989.8
91482.5 22815.8
89504.5 21249.8
89805.5 20836.5
91052.5 20314.5
91568.5 20227.5
91955.5 19596.8
88945.5 18639.8
87612.5 18618
86172 18857.2
86172 18835.5
85462.5 19270.5
85462.5 19270.5
83828.5 19901.2
83420 20640.8
83097.5 20967
81979.5 21097.5
78217 21750
76561.5 22924.5
73960 24969
72283 26687.2
71186.5 27709.5
71186.5 27709.5
70262 28449
69961 29058
68477.5 30167.2
67230.5 30819.8
66478 30841.5
65295.5 29949.8
64134.5 29819.2
63274.5 29406
62307 29384.2
61963 29906.2
a-road
9
77464.5 60595.5
76733.5 60443.2
76776.5 60051.8
75357.5 59203.5
74863 58855.5
74390 58768.5
74239.5 58094.2
74626.5 57572.2
74153.5 57050.2
a-road
5
78647 56332.5
79034 57180.8
79077 57681
78475 58507.5
78453.5 58964.2
a-road
7
79034 57159
79657.5 56767.5
79851 55680
81549.5 54092.2
83807 52178.2
84280 51330
84344.5 51090.8
a-road
6
83850 51264.8
82280.5 50895
81377.5 50742.8
80023 50525.2
79184.5 50525.2
77765.5 50655.8
a-road
22
77679.5 50655.8
76862.5 50481.8
76153 50199
75615.5 49698.8
75035 49568.2
74282.5 49872.8
73788 50133.8
73659 49938
71509 50351.2
70928.5 50612.2
70584.5 50286
68262.5 50242.5
67295 49785.8
66607 48807
65940.5 47850
65338.5 47610.8
64801 47784.8
62930.5 47523.8
62199.5 47262.8
61533 47262.8
61189 47088.8
60393.5 47328
a-road
16
61103 47175.8
60802 47958.8
60780.5 48937.5
60329 49046.2
60329 49285.5
59834.5 49220.2
58888.5 49198.5
57985.5 49720.5
56373 50025
55620.5 50329.5
54825 50851.5
53857.5 51286.5
52911.5 51808.5
52352.5 52113
51084 53026.5
51148.5 54114
a-road
3
50976.5 53048.2
50224 52004.2
49600.5 50829.8
a-road
35
60200 47415
59555 47458.5
59254 47676
58544.5 48002.2
57405 48393.8
56588 48567.8
55663.5 48741.8
54846.5 48720
52868.5 49807.5
51621.5 50242.5
50116.5 50307.8
49579 50829.8
49106 51547.5
48203 52287
47644 53200.5
46913 53983.5
45107 54309.8
44655.5 54179.2
44032 54266.2
43150.5 54723
42441 55266.8
41839 55114.5
41495 55484.2
40527.5 55266.8
38162.5 55353.8
36571.5 55310.2
34658 55462.5
32981 55636.5
30938.5 56115
31325.5 57572.2
30745 59421
30852.5 60378
30508.5 61661.2
30981.5 62205
30895.5 63031.5
a-road
17
31347 57507
34206.5 57267.8
34851.5 58290
36700.5 59225.2
37646.5 59399.2
40742.5 59834.2
42398 61465.5
42548.5 64641
43645 65206.5
48568.5 65010.8
53212.5 65554.5
53922 66729
56029 67490.2
57534 67316.2
58093 68316.8
60049.5 68360.2
60544 68382
a-road
4
58480 64227.8
57749 64336.5
57254.5 65032.5
53384.5 65815.5
a-road
8
57770.5 64314.8
57555.5 63879.8
54115.5 63075
52116 62727
49213.5 62226.8
46569 62074.5
43795.5 61291.5
42505.5 61422
a-road
16
72906.5 65206.5
71057.5 64880.2
70219 64380
70219 64380
69251.5 64184.2
69165.5 63662.2
68219.5 62901
67725 62727
67316.5 61987.5
66370.5 61030.5
65876 60399.8
65919 59268.8
65467.5 58746.8
65037.5 58703.2
64435.5 58050.8
64156 57528.8
a-road
2
59146.5 64227.8
62285.5 63227.2
a-road
9
86365.5 38236.5
85097 39519.8
84538 40585.5
83742.5 41259.8
82646 42108
81313 42912.8
80539 43782.8
78754.5 44957.2
77722.5 46414.5
a-road
15
77722.5 46414.5
76862.5 45827.2
75852 44979
74884.5 44805
74433 44109
73465.5 43587
72713 42869.2
72261.5 42086.2
70735 41477.2
70412.5 41107.5
69638.5 41803.5
67402.5 42521.2
66026.5 43500
64091.5 44848.5
62694 45936
a-road
8
70541.5 41216.2
73207.5 39954.8
74992 39345.8
77228 38693.2
79464 38889
82646 38171.2
85140 36975
86021.5 36866.2
a-road
9
86666.5 36866.2
89762.5 34778.2
90902 33734.2
91418 31689.8
92063 29558.2
93202.5 28601.2
92643.5 27274.5
92600.5 26339.2
91525.5 24882
a-road
8
93138 28644.8
94170 29732.2
94105.5 30667.5
94170 31167.8
94084 31929
94213 32516.2
92213.5 32799
90966.5 33647.2
a-road
5
94256 32451
96535 33212.2
98212 33756
98964.5 34473.8
99760 34539
a-road
20
99631 34582.5
99631 35343.8
99308.5 35931
97868 39519.8
97911 40368
97373.5 40759.5
96750 41912.2
96212.5 43913.2
95395.5 44283
94041 44913.8
93482 46153.5
93288.5 46740.8
92622 47349.8
91805 47828.2
91461 48328.5
90493.5 48328.5
90020.5 48611.2
88945.5 49046.2
87720 49633.5
87548 49829.2
a-road
7
91762 47850
93998 48198
95288 48415.5
96363 49242
97631.5 49785.8
98577.5 51264.8
99738.5 50808
a-road
10
67295 42630
65919 42129.8
65833 41629.5
65532 41259.8
65618 40389.8
65317 39237
64973 38867.2
65209.5 37127.2
65381.5 36627
65059 36126.8
b-road
8
99631 34887
99007.5 35213.2
97545.5 35322
92643.5 36192
91418 37170.8
90794.5 38301.8
89139 39954.8
86860 41085.8
b-road
15
90816 38236.5
91160 39367.5
91826.5 39672
91934 40150.5
94105.5 40911.8
94535.5 41607.8
95761 44065.5
96083.5 45218.2
96083.5 45218.2
96857.5 45762
97997 46371
98276.5 46697.2
97911 47328
98061.5 47741.2
95417 48306.8
b-road
4
98040 47719.5
98147.5 49220.2
97567 49329
97631.5 49742.2
b-road
3
98040 47654.2
99566.5 47589
99717 47589
b-road
5
99760 43217.2
99480.5 43347.8
97975.5 42434.2
96556.5 41977.5
94557 41520.8
b-road
4
87612.5 49568.2
87397.5 48132.8
87247 47045.2
86731 46218.8
b-road
4
80539 43652.2
80109 43304.2
79851 42064.5
79120 40824.8
b-road
2
78754.5 42151.5
79636 41955.8
b-road
3
77830 44935.5
76067 44609.2
74669.5 44500.5
b-road
26
74669.5 44500.5
74003 41520.8
73788 41151
73229 40607.2
73014 40063.5
73014 40063.5
72455 39237
72455 39237
72261.5 38475.8
72261.5 38475.8
72541 38280
72541 38280
73078.5 36888
73078.5 36888
72992.5 35648.2
73938.5 35278.5
73938.5 35256.8
75293 34974
75981 35343.8
76260.5 36409.5
76131.5 36975
76626 37845
77185 38606.2
77636.5 39628.5
78346 41368.5
78432 43130.2
b-road
15
89913 27209.2
89139 26622
88687.5 26056.5
88687.5 26034.8
88451 25425.8
89676.5 24577.5
91052.5 23468.2
91052.5 23468.2
91353.5 22772.2
93525 22337.2
94557 22315.5
94643 23163.8
94191.5 25882.5
93632.5 26991.8
93224 28579.5
b-road
2
91418 24795
90988 23555.2
b-road
6
77722.5 48219.8
76991.5 48372
75680 49655.2
75142.5 51112.5
75701.5 52243.5
78088 52308.8
b-road
7
75723 52308.8
73852.5 52439.2
73336.5 52939.5
73336.5 52939.5
73702 54570.8
73465.5 54723
74218 56963.2
b-road
7
73315 52939.5
72197 53178.8
71423 53940
70950 54614.2
70348 55158
71100.5 56419.5
73852.5 56006.2
b-road
8
70907 54592.5
70498.5 54309.8
69638.5 54222.8
67832.5 54048.8
67402.5 52896
67660.5 52830.8
67359.5 51525.8
67703.5 50025
b-road
26
67488.5 52961.2
66005 52743.8
65338.5 52569.8
64693.5 53244
62264 53700.8
62694 55419
64349.5 57028.5
64134.5 57507
62866 57963.8
58845.5 59138.2
57276 59508
54115.5 59595
53363 59964.8
53363 59964.8
52073 59877.8
50697 59355.8
49020 59094.8
48181.5 58507.5
48181.5 58507.5
47171 57311.2
47386 56745.8
46891.5 56093.2
46569 55962.8
46375.5 55440.8
45279 55353.8
45150 54309.8
b-road
12
46504.5 55919.2
45752 55941
44956.5 55962.8
43946 56223.8
43064.5 56484.8
41667 56593.5
40226.5 57072
37453 57159
36915.5 56919.8
35131 56898
35152.5 57311.2
34335.5 57398.2
b-road
7
35152.5 57267.8
36313.5 57768
37087.5 58551
37625 59268.8
38356 58442.2
37775.5 57615.8
37474.5 55440.8
a-road
8
38205.5 59421
38614 58986
38614 58333.5
39173 57550.5
39065.5 56941.5
39796.5 56332.5
41280 55919.2
41194 55440.8
b-road
3
38700 59073
39259 59616.8
39259 59616.8
b-road
7
76991.5 61683
73874 62509.5
73315 62422.5
71810 62770.5
69101 63575.2
68112 63727.5
67402.5 66663.8
b-road
8
76690.5 60530.2
70842.5 61074
69509.5 61878.8
67746.5 62618.2
63941 63227.2
64048.5 64401.8
63403.5 66228.8
64199 67686
b-road
2
62715.5 68186.2
63382 66315.8
b-road
2
63382 66315.8
59662.5 65532.8
b-road
6
63876.5 63096.8
64779.5 60682.5
64435.5 59573.2
63618.5 57724.5
63360.5 56724
63683 56397.8
b-road
4
63919.5 58746.8
61963 61443.8
60608.5 62901
60952.5 63510
b-road
4
58845.5 64989
58415.5 65054.2
58351 66555
57921 67838.2
b-road
4
72971 65206.5
74841.5 64140.8
75379 64401.8
76454 63945
b-road
2
62092 69817.5
62543.5 68382
b-road
4
62092 69861
62758.5 70731
62694 71274.8
62178 71122.5
b-road
4
60608.5 68425.5
60565.5 69252
59942 69295.5
59899 69882.8
b-road
3
48697.5 64945.5
49407 64401.8
49428.5 62379
b-road
6
43430 59138.2
42075.5 59334
41323 59682
41323 59682
41022 60051.8
41022 60051.8
a-road
7
89440 21336.8
88816.5 21815.2
87763 22250.2
86731 21815.2
85849.5 21902.2
84129.5 21358.5
83420 20793
a-road
2
89569 21010.5
90192.5 19118.2
a-road
9
89612 20814.8
89139 20684.2
89139 20684.2
88623 20901.8
87870.5 20814.8
87870.5 20814.8
86580.5 19879.5
86215 18726.8
86215 18726.8
b-road
2
88515.5 20901.8
89117.5 21576
b-road
9
91482.5 20184
94729 20162.2
94729 20162.2
96083.5 20227.5
96083.5 20227.5
99222.5 18161.2
99222.5 18161.2
99717 18052.5
99717 18052.5
b-road
2
94234.5 19401
94729 19966.5
a-road
9
91998.5 19683.8
94965.5 19053
94965.5 19053
97244.5 18248.2
97244.5 18248.2
98577.5 17356.5
98577.5 17356.5
99717 17073.8
99717 17073.8
b-road
14
2687.5 66315.8
8234.5 65119.5
11674.5 66946.5
15652 66642
19135 68925.8
22123.5 68795.2
24187.5 68838.8
26316 68686.5
27606 69665.2
29670 70078.5
31110.5 69991.5
32723 70839.8
34830 71579.2
36421 72036
a-road
3
28595 73319.2
30702 72384
35109.5 71731.5
a-road
7
28423 74080.5
31884.5 72318.8
32809 73297.5
36980 72275.2
38227 71079
37302.5 68273.2
33862.5 69230.2
a-road
2
33282 71035.5
37474.5 68730
a-road
7
40828.5 70992
39882.5 66468
38764.5 64249.5
35604 65250
31884.5 64249.5
33067 63249
30938.5 62466
a-road
6
29068 59529.8
30766.5 60269.2
34765.5 61378.5
36593 61726.5
38549.5 63249
38743 64206
b-road
2
35496.5 81801.8
39044 80170.5
b-road
3
48998.5 75015.8
55384 76320.8
61339.5 77169
b-road
2
55642 80257.5
55534.5 74406.8
a-road
20
41280 42369
41753 41042.2
44591 39454.5
47515 35691.8
50525 34365
52309.5 32712
53255.5 31189.5
56846 29232
57297.5 26578.5
58286.5 25969.5
57770.5 24251.2
57899.5 22815.8
57340.5 20510.2
55620.5 17465.2
54803.5 12963
53449 12615
50804.5 10157.2
48547 9526.5
47859 4241.25
45666 0
b-road
5
41344.5 0
45515.5 1392
47063.5 3828
47837.5 6916.5
48353.5 8308.5
a-road
13
50761.5 10113.8
50847.5 9352.5
50482 8743.5
51987 8265
53836 6807.75
56394.5 6525
59899 7525.5
61877 7090.5
64371 7308
66091 6677.25
73207.5 4241.25
77636.5 2697
83011.5 21.75
b-road
10
73487 0
74648 2131.5
72820.5 2979.75
74024.5 3915
76819.5 6873
77851.5 8482.5
78883.5 11223
81721.5 13941.8
82388 16965
83011.5 17204.2
a-road
13
86236.5 18683.2
83119 17291.2
78045 16138.5
74949 15660
74347 14877
70606 11853.8
68563.5 14811.8
68305.5 16312.5
66908 19118.2
65489 22554.8
62629.5 25273.5
61060 27231
61726.5 29993.2
a-road
25
60974 27209.2
60522.5 24969
61533 23859.8
61877 21423.8
61447 18074.2
64951.5 14159.2
64607.5 12745.5
65489 10266
66069.5 6677.25
69853.5 11266.5
70885.5 11527.5
76712 6938.25
77443 7090.5
83549 4415.25
87204 5241.75
90278.5 3980.25
92106 2088
93847.5 1000.5
93331.5 3654
93503.5 4632.75
92944.5 6003
92708 8004
92020 10222.5
90644 12484.5
90235.5 18900.8
b-road
5
94213 19118.2
94535.5 15703.5
96685.5 13202.2
96771.5 11244.8
99738.5 7569
b-road
6
99007.5 8373.75
98728 7677.75
94363.5 7177.5
93052 5981.25
92987.5 5437.5
90407.5 4023.75
a-road
4
86430 195.75
86817 5089.5
87010.5 7830
91117 11418.8
b-road
4
93826 913.5
94750.5 565.5
97588.5 2718.75
99652.5 5372.25
b-road
2
98083 130.5
94729 565.5
a-road
3
93288.5 3654
92149 2001
92127.5 152.25
a-road
7
66478 6481.5
65639.5 4959
65919 4458.75
65403 4219.5
65424.5 2762.25
63661.5 1087.5
60931 130.5
b-road
15
24381 0
24338 2871
26681.5 4371.75
32443.5 2805.75
33604.5 4197.75
35152.5 4371.75
35195.5 6133.5
35797.5 6242.25
36786.5 8178
38829 10418.2
38979.5 12832.5
39990 14007
44182.5 12593.2
45666 12506.2
50783 10135.5
a-road
9
50912 9548.25
53857.5 11658
55900 11636.2
59383 11244.8
62113.5 10722.8
62113.5 10722.8
64650.5 12397.5
67316.5 11353.5
69294.5 10657.5
b-road
5
61060 10875
61210.5 9961.5
62995 9765.75
63425 8221.5
65811.5 7830
a-road
13
57082.5 11484
59404.5 17291.2
57985.5 21206.2
57362 23142
56093.5 23142
50611 21489
45214.5 22685.2
41817.5 23838
39581.5 24142.5
37044.5 21054
37646.5 17552.2
38356 15790.5
40076 14007
a-road
9
39538.5 24120.8
37603.5 26013
37001.5 28818.8
41452 29036.2
46182 27666
51944 26208.8
53814.5 26970
59684 27448.5
58329.5 25926
a-road
4
59684 27383.2
60071 27927
60565.5 27992.2
60759 28731.8
a-road
7
9395.5 44848.5
9524.5 45348.8
8707.5 46066.5
8643 46305.8
6041.5 47349.8
2988.5 46871.2
21.5 46762.5
b-road
3
19651 53961.8
17243 55092.8
15802.5 56267.2
b-road
7
15480 57572.2
13437.5 59138.2
11911 60834.8
10965 61509
11029.5 61878.8
10105 63053.2
10965 66468
b-road
2
11631.5 57789.8
14276 58268.2
b-road
9
12513 66881.2
14061 68925.8
13631 70752.8
12513 71274.8
12018.5 72318.8
10900.5 73014.8
12362.5 74363.2
12104.5 74754.8
12255 75189.8
b-road
7
8987 89631.8
8922.5 90088.5
9374 90871.5
9309.5 92415.8
9718 93873
9309.5 95547.8
9825.5 97222.5
b-road
2
8858 96635.2
13459 94199.2
b-road
4
9288 92372.2
7933.5 93699
7654 95678.2
7546.5 99897.8
b-road
3
5998.5 92241.8
7482 93003
8406.5 93133.5
b-road
3
7611 91089
9202 92263.5
11438 92459.2
b-road
3
5998.5 92307
4880.5 94438.5
2838 96874.5
b-road
3
18769.5 91176
18318 94808.2
18382.5 96483
a-road
3
19135 91458.8
21005.5 94656
22639.5 97309.5
b-road
2
26746 53570.2
22102 51569.2
b-road
2
20898 52308.8
16361.5 53113.5
a-road
5
26767.5 53635.5
27305 54723
29111 55527.8
29605.5 57006.8
31175 57507
b-road
3
28810 58159.5
29627 57028.5
30874 56136.8
a-road
5
31949 45392.2
32723 41977.5
33368 40694.2
34464.5 40172.2
35969.5 37301.2
b-road
7
32723 41912.2
27692 38889
26574 37475.2
26208.5 35952.8
26316 33190.5
25671 33016.5
25886 30754.5
b-road
3
34529 30776.2
35195.5 30906.8
36980 28775.2
a-road
14
34378.5 31385.2
37797 32581.5
39538.5 33473.2
40269.5 34125.8
40549 35039.2
41065 35409
41753 35300.2
42183 36148.5
42570 36126.8
43473 37236
43666.5 39150
45064 38432.2
45816.5 37105.5
46762.5 36518.2
a-road
3
43645 39084.8
42591.5 39759
40828.5 40607.2
a-road
2
42505.5 39737.2
41753 40955.2
b-road
6
45300.5 38584.5
45666 39150
50675.5 37605.8
53363 34582.5
53169.5 33777.8
58157.5 29688.8
b-road
2
53148 33799.5
51922.5 33147
b-road
5
53384.5 34582.5
55921.5 34626
56803 34060.5
61275 33930
61963 33734.2
b-road
5
53513.5 12593.2
53212.5 14007
54653 15703.5
54524 16051.5
55556 17356.5
b-road
7
65575 22402.5
67660.5 20923.5
68757 20988.8
73121.5 19183.5
73874 19531.5
76067 21141
76712 22576.5
a-road
2
87247 18661.5
89698 20314.5
b-road
6
94342 17835
95954.5 17291.2
97352 16029.8
98642 15812.2
99351.5 16986.8
99308.5 18030.8
b-road
2
98599 15834
99717 13572
a-road
4
91934 19509.8
92342.5 18313.5
94062.5 17965.5
94342 17095.5
a-road
2
89784 20271
91848 19705.5
b-road
5
86774 36735.8
87677 36931.5
87827.5 37192.5
90493.5 37475.2
90794.5 38214.8
b-road
3
83764 52178.2
85204.5 53483.2
86774 51286.5
b-road
2
87182.5 51025.5
86537.5 50046.8
b-road
6
77378.5 49742.2
78991 49785.8
79249 50547
79657.5 50938.5
79743.5 51569.2
78152.5 52330.5
b-road
4
78561 52113
78453.5 52983
78260 54157.5
78561 56267.2
b-road
3
74605 57550.5
77636.5 57789.8
78991 57180.8
b-road
3
76776.5 60204
77464.5 59268.8
78367.5 58768.5
b-road
2
79098.5 57659.2
79571.5 58290
b-road
3
58394 60682.5
58953 60552
59834.5 58877.2
b-road
5
67639 53635.5
67080 55962.8
68026 57789.8
67983 58355.2
65876 59377.5
b-road
4
69251.5 58659.8
68477.5 57702.8
69402 56898
70606 55549.5
b-road
2
68477.5 57681
68004.5 57789.8
b-road
2
65897.5 60421.5
64242 62009.2
a-road
2
52073 59899.5
54438 63118.5
b-road
6
53040.5 51721.5
55018.5 51960.8
58630.5 53309.2
59383 53809.5
59512 54135.8
62328.5 53896.5
b-road
3
62264 53657.2
61253.5 51395.2
60759 48915.8
b-road
3
59082 49155
57211.5 48720
57082.5 48480.8
b-road
8
65381.5 47589
63876.5 45022.5
63876.5 43543.5
63317.5 43086.8
62586.5 42108
62522 40455
64349.5 38693.2
64930 38780.2
b-road
12
49600.5 50808
50030.5 46914.8
50331.5 46719
50503.5 44000.2
51062.5 43500
51492.5 41325
51148.5 40716
51471 39737.2
50675.5 37605.8
49665 35735.2
49041.5 35583
48783.5 35126.2
b-road
4
2386.5 59029.5
4085 59725.5
5998.5 59312.2
6557.5 59551.5
b-road
6
16469 77995.5
19565 77147.2
21543 75842.2
23048 78561
24015.5 78648
24123 79170
a-road
2
21177.5 74841.8
21521.5 75820.5
b-road
3
22080.5 99114.8
21156 97353
22317 96852.8
b-road
4
14577 98766.8
13523.5 98266.5
12212 98397
8600 100898
b-road
2
21.5 100702
2580 97048.5
b-road
3
55276.5 80475
57448 84172.5
61103 83346
b-road
4
59490.5 83672.2
60092.5 84759.8
60845 84846.8
62199.5 86956.5
b-road
4
52868.5 84846.8
54868 84694.5
56373 84738
58437 83933.2
b-road
3
61791 79757.2
61361 80214
61963 83085
b-road
6
70305 82454.2
74583.5 83280.8
77013 83433
79098.5 82671.8
79442.5 81975.8
80023 81910.5
b-road
4
77378.5 80214
80668 79866
83033 78930.8
83678 78952.5
a-road
2
83828.5 78800.2
79614.5 77169
a-road
3
77894.5 77082
79249 78887.2
82452.5 78365.2
a-road
5
75615.5 77212.5
76884 75146.2
75207 74450.2
73766.5 74602.5
73938.5 75603
b-road
2
70219 76473
72519.5 75864
a-road
3
74798.5 76581.8
75078 77952
75572.5 77843.2
a-road
3
76862.5 75102.8
78991 76103.2
79722 77147.2
b-road
2
76497 75581.2
76045.5 74841.8
b-road
2
76303.5 75450.8
75164 76451.2
a-road
2
74304 75603
76131.5 75146.2
b-road
3
47644 83498.2
46848.5 80018.2
45773.5 78691.5
a-road
4
44956.5 81388.5
46913 82737
47063.5 83367.8
45988.5 85368.8
b-road
4
44720 81323.2
43688 83563.5
44440.5 85564.5
44548 86608.5
b-road
5
44720 81323.2
43387 79996.5
40828.5 79692
39882.5 75320.2
38076.5 73275.8
b-road
2
39882.5 75298.5
41645.5 74472
a-road
7
44182.5 76603.5
44698.5 73558.5
40226.5 72688.5
38614 72471
38227 71100.8
39753.5 70796.2
39861 71535.8
a-road
3
43774 71253
43021.5 72318.8
40312.5 72427.5
b-road
2
39624.5 85194.8
40592 87935.2
b-road
2
39667.5 88131
37754 90262.5
b-road
2
14061 86652
19909 85107.8
b-road
2
14921 86391
15308 88935.8
b-road
4
23542.5 87108.8
25241 84955.5
26423.5 84216
26423.5 83346
b-road
2
14878 90480
14985.5 88914
b-road
2
13781.5 94416.8
14491 92568
a-road
2
12986 93242.2
11911 90849.8
a-road
5
41280 42390.8
43645 46871.2
46741 46893
48310.5 47763
49665 50090.2
motorway
3
18812.5 91263
16748.5 90784.5
14190 90697.5
b-road
3
26638.5 94873.5
26208.5 93481.5
26337.5 92241.8
b-road
3
26488 89001
28616.5 87261
28208 86521.5
b-road
3
23478 89044.5
24746.5 88370.2
24682 87826.5
a-road
4
48955.5 75102.8
47773 74754.8
46655 74167.5
44677 73645.5
b-road
2
48267.5 75690
48267.5 74276.2
b-road
3
42505.5 70578.8
42269 71427
41516.5 71970.8
b-road
3
43258 73275.8
42441 74515.5
41602.5 74472
b-road
4
65747 74624.2
63360.5 73428
62113.5 73515
61060 73993.5
b-road
6
62522 73558.5
62565 74298
62135 76516.5
62436 77408.2
61855.5 78321.8
62221 79191.8
a-road
3
67725 79017.8
67725 78147.8
68327 76690.5
b-road
2
58372.5 74472
58867 76712.2
a-road
4
52352.5 73145.2
52030 73884.8
50095 74950.5
49170.5 75081
a-road
3
43086 72318.8
44118 72536.2
45322 72318.8
a-road
3
13523.5 98223
13674 97744.5
14749 97331.2
a-road
5
10449 90480
11438 89588.2
11502.5 88305
11868 87674.2
10470.5 87326.2
a-road
3
11760.5 87609
11158.5 86804.2
10126.5 87021.8
a-road
2
28057.5 55114.5
28939 57942
a-road
6
26939.5 57528.8
27993 59073
28724 60095.2
28853 61356.8
29885 62139.8
30852.5 62988
a-road
10
30637.5 72384
30788 71166
29885 70230.8
30379.5 69708.8
30035.5 68295
30207.5 67512
29906.5 65750.2
29820.5 64662.8
29992.5 63705.8
29756 63531.8
a-road
10
29756 63531.8
29756 63531.8
29756 63531.8
29756 63531.8
29756 63531.8
29756 63531.8
29756 63531.8
29756 63531.8
29756 63531.8
29756 63531.8
a-road
2
12599.0 91241.25
14082.5 90436.5
a-road
2
10685.5 91023.75
12040.0 91132.5
a-road
3
48375.0 35322.0
48740.5 33168.75
45021.0 26013.0
a-road
4
16512.0 83280.75
18382.5 81584.25
20016.5 81040.5
21328.0 81062.25
b-road
2
1612.5 98505.75
2838.0 98571.0
a-road
4
50525.0 34386.75
51428.0 32690.25
52030.0 31929.0
53255.5 31167.75
a-road
2
76733.5 60617.25
77099.0 61683.0
a-road
3
60608.5 30711.0
61597.5 29449.5
62264.0 29362.5
a-road
9
67273.5 30754.5
68585.0 29297.25
70025.5 27818.25
71982.0 25839.0
72756.0 24882.0
75422.0 22837.5
76497.0 21989.25
77292.5 21532.5
81829.0 21075.75
a-road
4
81893.5 21097.5
82624.5 19901.25
84086.5 19335.75
86236.5 18770.25
city
4
4536 87108
13609 87500
13416 90567
5740 89653
city
7
68499 76603
78367 75516
81205 79953
76669 81301
73508 83280
68542 81279
67768 78930
city
6
83527 19966
86279 17247
99029 17182
94105 20118
86516 21771
84215 21336
city
3
12835 97896
14426 98070
13674 99049
city
4
53449 83672
55814 82954
56631 84607
54588 85086
city
4
21457 97614
22983 96983
23757 98070
22188 99114
city
4
24832 78669
25950 77625
26767 78321
25778 79561
city
3
74691 57681
78625 58812
77142 61596
city
4
57469 63575
60780 63270
61447 66250
59813 66924
city
4
56695 28623
58286 25969
60737 28318
60350 30776
city
4
22252 87565
24144 87348
24660 89262
22467 88935
city
4
25112 86782
26574 85803
28122 87456
26230 87891
city
4
27950 58442
29111 58137
29347 59442
28724 59943
city
4
37603 71992
38420 71535
38979 72210
38076 72666
