# Supplementary material for: Combining temporal planning with probabilistic reasoning for autonomous surveillance missions
Source: Auton Robots. 2015 Dec 28;41(1):181–203. doi: 10.1007/s10514-015-9534-0 (PMC7175604; doi:10.1007/s10514-015-9534-0)
Supplement: Supplementary file 1 — Supplementary material 1 (zip 45620 KB) [file 10514_2015_9534_MOESM1_ESM.zip › SupplementaryMaterial/UAV/maptiles/collect.cc]

#include <string>
#include <sstream>
#include <iostream>

using namespace std;

int main(char * args[])
{
	double initlat = 55.743347;
	double finallat = 56.652;
	double initlong = -4.4;
	double finallong = -2.8;

	double deltalat = (finallat - initlat)/11.0;
	double deltalon = (finallong - initlong)/11.0;


	for(int i = 0;i < 11;++i)
	{
		for(int j = 0;j < 11;++j)
		{
			stringstream out;
			out << "convert -crop 422x422 atile_" << i << "_" << j << ".png atile_" << i << "_" << j << "_12.png;mv atile_"<<i<<"_"<<j<<"_12-0.png atile_"<<i<<"_"<<j<<"_12.png";
			string s = out.str();
			cout << s << "\n";
			system(s.c_str());
			
		}
	}

	return 0;
}
