# Supplementary material for: Combining temporal planning with probabilistic reasoning for autonomous surveillance missions
Source: Auton Robots. 2015 Dec 28;41(1):181–203. doi: 10.1007/s10514-015-9534-0 (PMC7175604; doi:10.1007/s10514-015-9534-0)
Supplement: Supplementary file 1 — Supplementary material 1 (zip 45620 KB) [file 10514_2015_9534_MOESM1_ESM.zip › SupplementaryMaterial/UAV/maptiles/collectTiles.cc]

#include <string>
#include <sstream>

using namespace std;

int main(char * args[])
{
	double initlat = 55.743347;
	double finallat = 56.652;
	double initlong = -4.4;
	double finallong = -2.8;

	double deltalat = (finallat - initlat)/11.0;
	double deltalon = (finallong - initlong)/11.0;


	for(int i = 0;i < 11;++i)
	{
		for(int j = 0;j < 11;++j)
		{
			stdstring out;
			out << "http://maps.googleapis.com/maps/api/staticmap?center=";
			double lat = initlat + deltalat/2 + j*deltalat;
			double lon = initlong + deltalon/2 + i*deltalon;
			out << lat << "," << long << "&zoom=12&size=512x512&maptype=hybrid&format=png&sensor=false";
			string s = out.str();
			
			cout << s << "\n";
		}
	}

	return 0;
}
