# Supplementary material for: Combining temporal planning with probabilistic reasoning for autonomous surveillance missions
Source: Auton Robots. 2015 Dec 28;41(1):181–203. doi: 10.1007/s10514-015-9534-0 (PMC7175604; doi:10.1007/s10514-015-9534-0)
Supplement: Supplementary file 1 — Supplementary material 1 (zip 45620 KB) [file 10514_2015_9534_MOESM1_ESM.zip › SupplementaryMaterial/UAV/routes/routeFile1.xml]

<?xml version="1.0" encoding="UTF-8"?>
<DirectionsResponse>
 <status>OK</status>
 <route>
  <summary>M77</summary>
  <leg>
   <step>
    <travel_mode>DRIVING</travel_mode>
    <start_location>
     <lat>55.7568987</lat>
     <lng>-4.3820444</lng>
    </start_location>
    <end_location>
     <lat>55.7777701</lat>
     <lng>-4.3594534</lng>
    </end_location>
    <polyline>
     <points>s_isIvzvYs@QaAIy@IuACcAKi@Ke@Yg@Ys@W_@MSQc@m@]s@wAuDo@oB_@aBMc@OWkE_DmBwAwGwEoGcEgAy@{EqC_@QMEOAw@?{@?UAQEcA[{@]g@[IGaA{@WQa@e@IIIOIQIQc@{AoBcGi@cBWs@aA_BmBeCiBmBeAw@iBuAUYs@{A_EkI]aAmAuDg@aCMu@w@yAs@{@i@oAY_@GIg@o@o@s@eAu@}@k@kAy@GIIKEMEMEQAQSmC</points>
    </polyline>
    <duration>
     <value>189</value>
     <text>3 mins</text>
    </duration>
    <html_instructions>Head &lt;b&gt;north&lt;/b&gt; on &lt;b&gt;Dodside Rd/B769&lt;/b&gt; toward &lt;b&gt;Craigton Rd&lt;/b&gt;&lt;div style=&quot;font-size:0.9em&quot;&gt;Continue to follow B769&lt;/div&gt;</html_instructions>
    <distance>
     <value>2835</value>
     <text>2.8 km</text>
    </distance>
   </step>
   <step>
    <travel_mode>DRIVING</travel_mode>
    <start_location>
     <lat>55.7777701</lat>
     <lng>-4.3594534</lng>
    </start_location>
    <end_location>
     <lat>55.7771710</lat>
     <lng>-4.3554574</lng>
    </end_location>
    <polyline>
     <points>abmsIpmrY\a@R_@Vm@Lc@HYFe@Dc@De@?g@@mC@q@?o@@o@@s@A}@Aa@Ac@</points>
    </polyline>
    <duration>
     <value>30</value>
     <text>1 min</text>
    </duration>
    <html_instructions>Turn &lt;b&gt;right&lt;/b&gt; onto &lt;b&gt;Aurs Rd/B769&lt;/b&gt;</html_instructions>
    <distance>
     <value>275</value>
     <text>0.3 km</text>
    </distance>
    <maneuver>turn-right</maneuver>
   </step>
   <step>
    <travel_mode>DRIVING</travel_mode>
    <start_location>
     <lat>55.7771710</lat>
     <lng>-4.3554574</lng>
    </start_location>
    <end_location>
     <lat>55.7833907</lat>
     <lng>-4.3450748</lng>
    </end_location>
    <polyline>
     <points>i~lsIrtqYC?A@C?EACCCCCEAGc@Te@Ne@Fc@@WBe@G_@Ke@O]O[Si@a@_@a@[c@Yi@Ui@]y@i@uAo@eBSo@K]K]K_@YiAo@oCKk@CMYqAk@_Dg@eC]iBI_@Ic@Ou@UkAUkASu@Qs@Y}@Wq@[u@[q@Wi@O[YQKEQM</points>
    </polyline>
    <duration>
     <value>72</value>
     <text>1 min</text>
    </duration>
    <html_instructions>At the roundabout, take the &lt;b&gt;1st&lt;/b&gt; exit onto &lt;b&gt;Stewarton Rd/B769&lt;/b&gt;</html_instructions>
    <distance>
     <value>1031</value>
     <text>1.0 km</text>
    </distance>
    <maneuver>roundabout-left</maneuver>
   </step>
   <step>
    <travel_mode>DRIVING</travel_mode>
    <start_location>
     <lat>55.7833907</lat>
     <lng>-4.3450748</lng>
    </start_location>
    <end_location>
     <lat>55.7837596</lat>
     <lng>-4.3469649</lng>
    </end_location>
    <polyline>
     <points>eensItsoYEDC?C@G?Mx@OhAKbBIhC</points>
    </polyline>
    <duration>
     <value>12</value>
     <text>1 min</text>
    </duration>
    <html_instructions>At the roundabout, take the &lt;b&gt;1st&lt;/b&gt; exit</html_instructions>
    <distance>
     <value>133</value>
     <text>0.1 km</text>
    </distance>
    <maneuver>roundabout-left</maneuver>
   </step>
   <step>
    <travel_mode>DRIVING</travel_mode>
    <start_location>
     <lat>55.7837596</lat>
     <lng>-4.3469649</lng>
    </start_location>
    <end_location>
     <lat>55.7847934</lat>
     <lng>-4.3514451</lng>
    </end_location>
    <polyline>
     <points>ognsIn_pYFHBDBF@H?B?b@APAFCFCHAjACtEEhAG|@CVGl@Gd@Ij@S|@IRAFCHKb@Oj@CNCDEFMFKBI@M@QACAAAACAAEK</points>
    </polyline>
    <duration>
     <value>25</value>
     <text>1 min</text>
    </duration>
    <html_instructions>At the roundabout, take the &lt;b&gt;2nd&lt;/b&gt; exit</html_instructions>
    <distance>
     <value>357</value>
     <text>0.4 km</text>
    </distance>
    <maneuver>roundabout-left</maneuver>
   </step>
   <step>
    <travel_mode>DRIVING</travel_mode>
    <start_location>
     <lat>55.7847934</lat>
     <lng>-4.3514451</lng>
    </start_location>
    <end_location>
     <lat>55.8495776</lat>
     <lng>-4.2973672</lng>
    </end_location>
    <polyline>
     <points>}mnsIp{pYIMEGCGCKSq@K[EQGQKSGMKQIQKOKOKKIIMKSQcAu@g@_@_@UOMACKWuAu@o@]a@So@_@iAu@m@c@YU[Ue@a@{@s@w@s@w@y@s@w@m@s@u@_AaAqAs@aA_AwAe@u@_AyAs@kAwA{BwA}Bm@aA{AcCwA}Bq@gAo@eAo@cA_A{A_AyA_AuAmA}Aw@}@w@u@c@_@SQMKs@e@q@a@SKs@[kAc@cAWu@M}@Ms@Ey@Ak@?a@@u@DS@m@Fi@Hi@F{GfAm@J]F]Di@Fa@Bw@Dg@@O?_@?s@Cu@ESCu@Ki@KYGi@OUGYKSKICk@WeAi@i@[y@k@{@s@eAcAu@q@m@m@yAsAq@g@_@UWQw@e@a@Sc@Uy@Yy@Wi@Mi@Ki@Gg@GgAI]?[?W@W@e@B[@c@D[F_@Fa@J]Jk@RWHc@RWNkAn@s@f@m@d@WZOLKJ[Zi@j@g@l@e@p@s@`Aq@fAo@bAq@`AQXUXs@|@e@h@{@r@w@j@k@Z{@^m@Pc@Jk@Ha@Fk@@m@@UA_AEaAOkA]kAg@{@i@w@o@cAeAaBuBw@eAU[SWU[iA{Au@}@u@y@mAeAOMQMOIKGs@]o@Uq@WcBa@iDo@iCi@cIyAYCuAWuAYu@Ou@Sc@Oi@Sw@a@iAs@s@k@q@s@QQW[o@}@c@q@_@o@i@oAi@uAk@gBa@}Aa@eBg@cCe@iCy@sEeAyFUkAOs@c@gBK_@[iAWy@u@qBO_@aAwBeDgGu@yAm@qA[u@c@mA[cA_@mA]qAg@uBMy@]oB[{BWaCKcAa@}F[mEQwBU{BQwA[}B_@yBc@}B[wAc@gB]kAi@cBa@mAg@uAo@_Bc@cAO_@qAyCu@eBu@aBUc@MYo@kAq@mAU_@QYOUm@y@g@q@_@g@a@c@e@i@[Y][]W_@WOKKE]Qk@Uu@UgAYqBi@uA_@YGm@Ok@Oa@Oc@MYKg@SWOSMc@a@UWW]</points>
    </polyline>
    <duration>
     <value>379</value>
     <text>6 mins</text>
    </duration>
    <html_instructions>Merge onto &lt;b&gt;M77&lt;/b&gt; via the ramp to &lt;b&gt;Glasgow/M8&lt;/b&gt;</html_instructions>
    <distance>
     <value>8813</value>
     <text>8.8 km</text>
    </distance>
   </step>
   <step>
    <travel_mode>DRIVING</travel_mode>
    <start_location>
     <lat>55.8495776</lat>
     <lng>-4.2973672</lng>
    </start_location>
    <end_location>
     <lat>55.8497540</lat>
     <lng>-4.2833242</lng>
    </end_location>
    <polyline>
     <points>{b{sIpifYWQIIIMKSKSKUISGOGQGSIUIYI[Ia@G[Ia@G_@Gc@E]C_@C[CWC_@?QKwC?MCw@?w@Aw@?w@@s@@y@@u@Bw@Bs@Du@Du@Du@PeD\kDLqAPsBNiBRwCLgBJqBFcBDqB@i@@q@@uA</points>
    </polyline>
    <duration>
     <value>43</value>
     <text>1 min</text>
    </duration>
    <html_instructions>Take the &lt;b&gt;A8&lt;/b&gt; exit toward &lt;b&gt;Tradeston/Greenock/M8(W)&lt;/b&gt;</html_instructions>
    <distance>
     <value>932</value>
     <text>0.9 km</text>
    </distance>
    <maneuver>ramp-left</maneuver>
   </step>
   <step>
    <travel_mode>DRIVING</travel_mode>
    <start_location>
     <lat>55.8497540</lat>
     <lng>-4.2833242</lng>
    </start_location>
    <end_location>
     <lat>55.8505186</lat>
     <lng>-4.2765954</lng>
    </end_location>
    <polyline>
     <points>}c{sIvqcY@mB?oBAkACk@Ag@Cq@E{@Cg@YuEK}@QmBQiBg@kESsB</points>
    </polyline>
    <duration>
     <value>19</value>
     <text>1 min</text>
    </duration>
    <html_instructions>Keep &lt;b&gt;right&lt;/b&gt;, follow signs for &lt;b&gt;Tradestone/A8/Carlisle/M74&lt;/b&gt;</html_instructions>
    <distance>
     <value>432</value>
     <text>0.4 km</text>
    </distance>
    <maneuver>keep-right</maneuver>
   </step>
   <step>
    <travel_mode>DRIVING</travel_mode>
    <start_location>
     <lat>55.8505186</lat>
     <lng>-4.2765954</lng>
    </start_location>
    <end_location>
     <lat>55.8536828</lat>
     <lng>-4.2730955</lng>
    </end_location>
    <polyline>
     <points>wh{sIvgbYWaAEOE[E_@Ko@SoA}@aFMu@Kc@I]K_@K]Ug@QUOSSOSMKEIEICIASCK?I?MBK@OBk@Pk@VaA\{@\</points>
    </polyline>
    <duration>
     <value>38</value>
     <text>1 min</text>
    </duration>
    <html_instructions>Keep &lt;b&gt;left&lt;/b&gt; to continue on &lt;b&gt;Exit 1&lt;/b&gt;, follow signs for &lt;b&gt;Tradeston/A8&lt;/b&gt;</html_instructions>
    <distance>
     <value>497</value>
     <text>0.5 km</text>
    </distance>
    <maneuver>keep-left</maneuver>
   </step>
   <step>
    <travel_mode>DRIVING</travel_mode>
    <start_location>
     <lat>55.8536828</lat>
     <lng>-4.2730955</lng>
    </start_location>
    <end_location>
     <lat>55.8537187</lat>
     <lng>-4.2585305</lng>
    </end_location>
    <polyline>
     <points>o|{sIzqaYURAe@EiACo@C_AEsACs@E}@ASAIOcDAUAWCi@Ag@A]?K?QB_A@m@EmAE_AIiCQyGGsBCkAE[CUCOEMCGCGCEGGECGEOGkAYSGCEECCCCGCGAGCGAGAI?G?G?G?KDy@LiBH{AJoBH_BFgARaCHuAD{@@G@QBo@JiBHqArA\ZHrA\</points>
    </polyline>
    <duration>
     <value>140</value>
     <text>2 mins</text>
    </duration>
    <html_instructions>Turn &lt;b&gt;right&lt;/b&gt; onto &lt;b&gt;Paisley Rd/A8&lt;/b&gt;&lt;div style=&quot;font-size:0.9em&quot;&gt;Continue to follow A8&lt;/div&gt;</html_instructions>
    <distance>
     <value>1145</value>
     <text>1.1 km</text>
    </distance>
    <maneuver>turn-right</maneuver>
   </step>
   <step>
    <travel_mode>DRIVING</travel_mode>
    <start_location>
     <lat>55.8537187</lat>
     <lng>-4.2585305</lng>
    </start_location>
    <end_location>
     <lat>55.8535907</lat>
     <lng>-4.2577624</lng>
    </end_location>
    <polyline>
     <points>w|{sIxv~XBc@TuB</points>
    </polyline>
    <duration>
     <value>7</value>
     <text>1 min</text>
    </duration>
    <html_instructions>Turn &lt;b&gt;left&lt;/b&gt; onto &lt;b&gt;Oxford St/A8&lt;/b&gt;&lt;div style=&quot;font-size:0.9em&quot;&gt;Destination will be on the right&lt;/div&gt;</html_instructions>
    <distance>
     <value>50</value>
     <text>50 m</text>
    </distance>
    <maneuver>turn-left</maneuver>
   </step>
   <duration>
    <value>954</value>
    <text>16 mins</text>
   </duration>
   <distance>
    <value>16500</value>
    <text>16.5 km</text>
   </distance>
   <start_location>
    <lat>55.7568987</lat>
    <lng>-4.3820444</lng>
   </start_location>
   <end_location>
    <lat>55.8535907</lat>
    <lng>-4.2577624</lng>
   </end_location>
   <start_address>Dodside Road, Glasgow, East Renfrewshire G77, UK</start_address>
   <end_address>146-150 Oxford Street, Glasgow, Glasgow City G5, UK</end_address>
  </leg>
  <copyrights>Map data ©2014 Google</copyrights>
  <overview_polyline>
   <points>s_isIvzvYs@QaAIy@IuACcAKi@KmAs@sAe@SQc@m@]s@wAuDo@oB_@aBMc@OWyHwFwGwEoGcEgAy@{EqCm@WgAAqAAuAa@{@]g@[kAcAy@w@SYSc@c@{AyCgJWs@aA_BmBeCiBmBoDmCUYs@{A_EkI]aAmAuDg@aCMu@w@yAs@{@i@oAa@i@wAcBcCaBsAcAOYK_@U_Dp@aAd@qAP_AJiABwGBcBC_BAc@C?E@IEGIAGc@Te@Ne@F{@DeAScA_@eAu@{@eAo@sAgAoCcAuC}@eDyA{GaEaTe@iBq@oB_BmDe@WQMEDG@G?Mx@OhAKbBIhCFHFL@LAt@ENCHAjAI~GKtAOrA]hBKZc@hBILYJWBUCKSWi@m@qBi@eAm@u@mCsBo@c@M[wEgCwByAu@k@aBuAoBmBaBkBwBqCsByCeBoCqGgKuGoKoFoIeC{C{AuAa@]eBgAgAg@kAc@cAWsB[mBGmA@iAFwAPeInAsC`@yAHw@@sACiAI_BWcAWmAc@qBaAcBgAaCwBcB_ByAsAq@g@w@g@yAy@}Ao@cBe@sASoBQy@?qBH_ALaARiA^{@\cB~@aBlAoApAqAxAyArBeDfFiAvAe@h@{@r@cBfAiBp@oATa@Fk@@cA?_AEaAOkA]kAg@{@i@w@o@cAeAaBuBmAaBiDmEu@y@mAeAa@[[QcBs@uCy@sHyA}I}AkDq@kBc@mAc@w@a@iAs@s@k@q@s@i@m@sAoBiA_CuA}DcAcEmAmGeDmQo@gCs@cCeAqCaAwBeDgGcBkD_AcC{@qCeAgEk@iD[{BWaCm@aIm@eIg@sE{@wF_AuEaAsDkAqDwAuD{DcJkAeC}@eBiB}CuAkBaAkAaAcA{@s@yA{@aBk@yDcAiEgAeA]aA_@k@]y@y@W]WQSWm@qAa@kAe@sB_@cCOsBOoF?{EJ{Eb@gIlA{M`@_GRuEJcH@}EEwBO}De@sGc@wE{@_I]qAk@{DaByIW}@g@}@c@c@_@SSI]Eo@D{@TmBt@{@\URGoBQwFY_GI_C@{B@m@EmAOiEYmKIgBGe@IUGMMKWM_Ba@QUK_@Aa@\kGToEZiERkDNyCHqArA\nBf@XyC</points>
  </overview_polyline>
  <bounds>
   <southwest>
    <lat>55.7568987</lat>
    <lng>-4.3820444</lng>
   </southwest>
   <northeast>
    <lat>55.8553330</lat>
    <lng>-4.2577624</lng>
   </northeast>
  </bounds>
 </route>
</DirectionsResponse>
