# Supplementary material for: Combining temporal planning with probabilistic reasoning for autonomous surveillance missions
Source: Auton Robots. 2015 Dec 28;41(1):181–203. doi: 10.1007/s10514-015-9534-0 (PMC7175604; doi:10.1007/s10514-015-9534-0)
Supplement: Supplementary file 1 — Supplementary material 1 (zip 45620 KB) [file 10514_2015_9534_MOESM1_ESM.zip › SupplementaryMaterial/UAV/routes/routeFile10.xml]

<?xml version="1.0" encoding="UTF-8"?>
<DirectionsResponse>
 <status>OK</status>
 <route>
  <summary>M80</summary>
  <leg>
   <step>
    <travel_mode>DRIVING</travel_mode>
    <start_location>
     <lat>55.7682215</lat>
     <lng>-4.3737792</lng>
    </start_location>
    <end_location>
     <lat>55.7777701</lat>
     <lng>-4.3594534</lng>
    </end_location>
    <polyline>
     <points>kfksIbguYy@[g@[IGaA{@WQa@e@IIIOIQIQc@{AoBcGi@cBWs@aA_BmBeCiBmBeAw@iBuAUYs@{A_EkI]aAmAuDg@aCMu@w@yAs@{@i@oAY_@GIg@o@o@s@eAu@}@k@kAy@GIIKEMEMEQAQSmC</points>
    </polyline>
    <duration>
     <value>92</value>
     <text>2 mins</text>
    </duration>
    <html_instructions>Head &lt;b&gt;north&lt;/b&gt; on &lt;b&gt;Dodside Rd/B769&lt;/b&gt; toward &lt;b&gt;Glanderston Rd&lt;/b&gt;&lt;div style=&quot;font-size:0.9em&quot;&gt;Continue to follow B769&lt;/div&gt;</html_instructions>
    <distance>
     <value>1431</value>
     <text>1.4 km</text>
    </distance>
   </step>
   <step>
    <travel_mode>DRIVING</travel_mode>
    <start_location>
     <lat>55.7777701</lat>
     <lng>-4.3594534</lng>
    </start_location>
    <end_location>
     <lat>55.7771710</lat>
     <lng>-4.3554574</lng>
    </end_location>
    <polyline>
     <points>abmsIpmrY\a@R_@Vm@Lc@HYFe@Dc@De@?g@@mC@q@?o@@o@@s@A}@Aa@Ac@</points>
    </polyline>
    <duration>
     <value>30</value>
     <text>1 min</text>
    </duration>
    <html_instructions>Turn &lt;b&gt;right&lt;/b&gt; onto &lt;b&gt;Aurs Rd/B769&lt;/b&gt;</html_instructions>
    <distance>
     <value>275</value>
     <text>0.3 km</text>
    </distance>
    <maneuver>turn-right</maneuver>
   </step>
   <step>
    <travel_mode>DRIVING</travel_mode>
    <start_location>
     <lat>55.7771710</lat>
     <lng>-4.3554574</lng>
    </start_location>
    <end_location>
     <lat>55.7833907</lat>
     <lng>-4.3450748</lng>
    </end_location>
    <polyline>
     <points>i~lsIrtqYC?A@C?EACCCCCEAGc@Te@Ne@Fc@@WBe@G_@Ke@O]O[Si@a@_@a@[c@Yi@Ui@]y@i@uAo@eBSo@K]K]K_@YiAo@oCKk@CMYqAk@_Dg@eC]iBI_@Ic@Ou@UkAUkASu@Qs@Y}@Wq@[u@[q@Wi@O[YQKEQM</points>
    </polyline>
    <duration>
     <value>72</value>
     <text>1 min</text>
    </duration>
    <html_instructions>At the roundabout, take the &lt;b&gt;1st&lt;/b&gt; exit onto &lt;b&gt;Stewarton Rd/B769&lt;/b&gt;</html_instructions>
    <distance>
     <value>1031</value>
     <text>1.0 km</text>
    </distance>
    <maneuver>roundabout-left</maneuver>
   </step>
   <step>
    <travel_mode>DRIVING</travel_mode>
    <start_location>
     <lat>55.7833907</lat>
     <lng>-4.3450748</lng>
    </start_location>
    <end_location>
     <lat>55.7837596</lat>
     <lng>-4.3469649</lng>
    </end_location>
    <polyline>
     <points>eensItsoYEDC?C@G?Mx@OhAKbBIhC</points>
    </polyline>
    <duration>
     <value>12</value>
     <text>1 min</text>
    </duration>
    <html_instructions>At the roundabout, take the &lt;b&gt;1st&lt;/b&gt; exit</html_instructions>
    <distance>
     <value>133</value>
     <text>0.1 km</text>
    </distance>
    <maneuver>roundabout-left</maneuver>
   </step>
   <step>
    <travel_mode>DRIVING</travel_mode>
    <start_location>
     <lat>55.7837596</lat>
     <lng>-4.3469649</lng>
    </start_location>
    <end_location>
     <lat>55.7847934</lat>
     <lng>-4.3514451</lng>
    </end_location>
    <polyline>
     <points>ognsIn_pYFHBDBF@H?B?b@APAFCFCHAjACtEEhAG|@CVGl@Gd@Ij@S|@IRAFCHKb@Oj@CNCDEFMFKBI@M@QACAAAACAAEK</points>
    </polyline>
    <duration>
     <value>25</value>
     <text>1 min</text>
    </duration>
    <html_instructions>At the roundabout, take the &lt;b&gt;2nd&lt;/b&gt; exit</html_instructions>
    <distance>
     <value>357</value>
     <text>0.4 km</text>
    </distance>
    <maneuver>roundabout-left</maneuver>
   </step>
   <step>
    <travel_mode>DRIVING</travel_mode>
    <start_location>
     <lat>55.7847934</lat>
     <lng>-4.3514451</lng>
    </start_location>
    <end_location>
     <lat>55.8502204</lat>
     <lng>-4.2892977</lng>
    </end_location>
    <polyline>
     <points>}mnsIp{pYIMEGCGCKSq@K[EQGQKSGMKQIQKOKOKKIIMKSQcAu@g@_@_@UOMACKWuAu@o@]a@So@_@iAu@m@c@YU[Ue@a@{@s@w@s@w@y@s@w@m@s@u@_AaAqAs@aA_AwAe@u@_AyAs@kAwA{BwA}Bm@aA{AcCwA}Bq@gAo@eAo@cA_A{A_AyA_AuAmA}Aw@}@w@u@c@_@SQMKs@e@q@a@SKs@[kAc@cAWu@M}@Ms@Ey@Ak@?a@@u@DS@m@Fi@Hi@F{GfAm@J]F]Di@Fa@Bw@Dg@@O?_@?s@Cu@ESCu@Ki@KYGi@OUGYKSKICk@WeAi@i@[y@k@{@s@eAcAu@q@m@m@yAsAq@g@_@UWQw@e@a@Sc@Uy@Yy@Wi@Mi@Ki@Gg@GgAI]?[?W@W@e@B[@c@D[F_@Fa@J]Jk@RWHc@RWNkAn@s@f@m@d@WZOLKJ[Zi@j@g@l@e@p@s@`Aq@fAo@bAq@`AQXUXs@|@e@h@{@r@w@j@k@Z{@^m@Pc@Jk@Ha@Fk@@m@@UA_AEaAOkA]kAg@{@i@w@o@cAeAaBuBw@eAU[SWU[iA{Au@}@u@y@mAeAOMQMOIKGs@]o@Uq@WcBa@iDo@iCi@cIyAYCuAWuAYu@Ou@Sc@Oi@Sw@a@iAs@s@k@q@s@QQW[o@}@c@q@_@o@i@oAi@uAk@gBa@}Aa@eBg@cCe@iCy@sEeAyFUkAOs@c@gBK_@[iAWy@u@qBO_@aAwBeDgGu@yAm@qA[u@c@mA[cA_@mA]qAg@uBMy@]oB[{BWaCKcAa@}F[mEQwBU{BQwA[}B_@yBc@}B[wAc@gB]kAi@cBa@mAg@uAo@_Bc@cAO_@qAyCu@eBu@aBUc@MYo@kAq@mAU_@QYOUm@y@g@q@_@g@a@c@e@i@[Y][]W_@WOKKE]Qk@Uu@UgAYqBi@uA_@YGm@Ok@Oa@Oc@MYKg@SWOSMc@a@UWW]Ua@KQMWACIOKWIUIWIWGWMi@GWEYEYKs@E]CWGm@C[Eo@Co@Ew@Cw@Aa@?WAs@Ag@?_@?k@?c@?q@@y@DuABy@Du@Bq@Fw@?EDm@Dg@Ba@\}A</points>
    </polyline>
    <duration>
     <value>404</value>
     <text>7 mins</text>
    </duration>
    <html_instructions>Merge onto &lt;b&gt;M77&lt;/b&gt; via the ramp to &lt;b&gt;Glasgow/M8&lt;/b&gt;</html_instructions>
    <distance>
     <value>9357</value>
     <text>9.4 km</text>
    </distance>
   </step>
   <step>
    <travel_mode>DRIVING</travel_mode>
    <start_location>
     <lat>55.8502204</lat>
     <lng>-4.2892977</lng>
    </start_location>
    <end_location>
     <lat>55.8686341</lat>
     <lng>-4.2065372</lng>
    </end_location>
    <polyline>
     <points>{f{sIbwdYj@}HDe@P}BT_DBe@Bq@FgABc@@_@@a@@g@Bq@@o@?m@@s@@iA?u@Aw@?}@AWA{@Am@Cy@M_DEm@Ci@Ei@Cc@Eg@Ea@Go@Em@Ea@K{@WcCw@uHCMm@yFWuBKo@Ko@Km@Mm@I_@I]K[IWK[M]_@_AMWMUKQIMYc@MQSUOQMMMOKIOKMKOIMI_@OYKOEMEOEOEMCQEEAe@Me@MGCUEUGKAOCMAKAKAM?qACcACK?qEEu@Aw@AiEEkDG{@Cq@?_@Aa@?c@?a@?oACkAAo@?U?O?S?O@Q@WBO@QBQDiDt@cKvBoBb@}AZ_@DYBI?M@MAa@Ke@Mc@Oc@Og@W]UUOMMQOOOSQMOWW[][_@W[Y_@Yc@SYU]Wc@MUKSKUKUISIUQg@K[GWGWGWG[G_@K_AEYC]Ca@C[AYAc@Cu@Au@CcCEgBAS?]AOAWCo@[sJSqFQqFq@cRC_ACcAAuABsCFuB^eLBq@@c@Bg@FwB@[XsIPgFDuAFsA@]LiCPkDDw@Dy@?AF_ADw@Dy@F{@NmCXoEJeCJqAHkADg@Fs@Hw@Ju@Jy@Js@Lq@TkARu@Ps@Ng@Rm@Ng@To@Ro@Ro@Rm@Rm@Rq@v@_Cd@wARq@Rq@HWFUNm@FYFYF]Jq@Fe@D_@Fe@BU@UDe@Dm@Bc@F_BBy@Bi@@g@Bk@B}@@u@BgBFoCBgCBeC@_B?mA?{C?iA?{@CqBCeBCq@Am@Gg@GoAI{AMiBQ}B[gDSyBKeBIqAIqAGwACmACgAG}BEeCGgCE{ACcAEaAIcAIgAEg@YgCc@eDyCoTs@uF</points>
    </polyline>
    <duration>
     <value>337</value>
     <text>6 mins</text>
    </duration>
    <html_instructions>Continue onto &lt;b&gt;M8&lt;/b&gt;</html_instructions>
    <distance>
     <value>7201</value>
     <text>7.2 km</text>
    </distance>
   </step>
   <step>
    <travel_mode>DRIVING</travel_mode>
    <start_location>
     <lat>55.8686341</lat>
     <lng>-4.2065372</lng>
    </start_location>
    <end_location>
     <lat>55.8743265</lat>
     <lng>-4.1986482</lng>
    </end_location>
    <polyline>
     <points>}y~sIzqtXYg@ACCIm@iDe@yBgC}KUeASw@W_AWu@Sk@Uk@Uk@Wg@Wa@Ye@Ya@QQQUOOYYQOSOGGWOKGUMGC]Oa@OYIOE]Gc@Ia@GmFy@</points>
    </polyline>
    <duration>
     <value>37</value>
     <text>1 min</text>
    </duration>
    <html_instructions>Take the &lt;b&gt;M80&lt;/b&gt; exit toward &lt;b&gt;Stirling/Kincardine Bridge&lt;/b&gt;</html_instructions>
    <distance>
     <value>862</value>
     <text>0.9 km</text>
    </distance>
    <maneuver>ramp-left</maneuver>
   </step>
   <step>
    <travel_mode>DRIVING</travel_mode>
    <start_location>
     <lat>55.8743265</lat>
     <lng>-4.1986482</lng>
    </start_location>
    <end_location>
     <lat>55.9999369</lat>
     <lng>-3.9227209</lng>
    </end_location>
    <polyline>
     <points>q}_tIp`sX_@G]Gm@IsASA?_@Gk@GE?{AMa@CoAEi@Au@A}@?o@@c@AmAGc@Ee@K_@KUKQKKGMI[S][YYSWS[QYU_@Wk@Um@Uo@Qk@Ia@Kc@Kc@Ko@Gg@MmAMqAImAMmBMkCEi@Ei@KoAMiAIw@OgASkAKk@Mk@G[Qq@WcAK_@Wy@a@gAUg@a@aAWg@c@w@Ye@W_@[e@QUm@q@w@w@{@u@kAgAeD{CqAkAu@s@_EwDeAgAw@{@m@u@y@eAw@cAcBgCg@u@_A}AeAmBa@u@i@gAi@gAaAyB{@sBcAkCWs@gAaDg@_B}AwFc@_B_@aB]yAQw@[aB]aBa@cCSgAQgA_@mCU}AQyAGk@UkBQeBU_CSeCOsBK}A[_F_@cF]mEQuBe@aFg@_Fu@oGOsA_@uCc@yC_@iCa@qCi@eDO{@UsAi@yCe@aC{@gEc@kB[qAYsA}@iDEOqAuE_AgDmDgMiHoWmAgE}AuFiAwDaCaIcCyHuAiE{@cCK]M[u@}BuAyDkA_DkAaDwB}FaCqGuEgMyEiMsBwFuB{FaAiCkDuIs@eBsB_FkAoC_DcHcH_OgA}BkAoCiBwEuBcG{B}GsBmHACcAaEqAuFcA{Eu@qEg@kDe@_Ea@aEg@}F[kFc@sI_@}Im@qMa@eJ]iIe@qJQyCUaD[sDa@eEs@aHUgCSgDMmCKiDEiDCaB?i@BuDDeBBkBFcBJiBV_Eb@{Ed@yEZaDV}CPgCPsDH}BHeF@sDEoDEuCKsC_@}GYgDKaA]eDQqAa@{CKm@OeAQcAUmASkAYsA_@eBYkAa@_BSs@Oo@]gA_@sAa@uA]kAe@qAg@wAYy@CIUi@a@aAGMSa@O]sAkCeAmB[k@Ye@c@u@]g@cA{Ag@s@a@k@s@_AyAwBi@w@g@u@e@q@gBiCyB_DaFkH}AyBu@iAi@y@{@uAq@iAuA_Cu@yAiBoDkB{D{@mBWk@s@cB}@yBUk@M]_BkEsAwD]aA}@wCcB}FoA}Eo@_Cc@aBi@oB]gAmCwIkAeD]}@}AkEe@qAiAaDM]{AcEm@{A}@{BO]iAmCeB}Dm@sAUi@ISACa@_Au@eBw@iBqA}CaCkFSa@u@}A}@mBwBiEkAyBO[_AcBWe@Ua@Yg@_AaByAiCu@mA{AgCq@mAa@w@}AuC_BcD_BkDsCkGMYk@oAa@{@qAsCoAqCyAaDgCuFsBoE}BcFsCkGa@{@}@eBUc@c@y@e@{@gAqBYe@qBgD{@yAq@kAoBeD_C{Do@iAmAmBGMaAaBuCyEkAsBsAeCk@gAa@{@q@yAO]O]Sg@_@}@aAcC]_Ac@sAu@{Bw@mC_DyLWsAe@_CoAmGOy@Qw@c@aCgAmFmAyFy@sDg@yB{AyFsAsEaAaDk@gBiAkD]_AwAuD_@cAg@oAcB_E}BeFiCqFoBeEyDmIeAyBeBuDqL}VcHeOwA_DeAoBe@u@e@s@Y_@[]y@w@a@_@e@]iAq@q@Y_AU}@Kq@GcACw@?w@@gFJwABY@c@Bi@@{CJsADsBF{CJkFL}CHeA@}@?s@Em@Ga@GoA]YKu@Wo@[{AmAcAeAe@e@s@_AYc@s@mAu@_B_@{@yBcHMs@k@iCe@aCm@sCKs@}@oE}@mE}@qEeAkFi@mCQy@Qy@aAeFu@sDm@yCq@sD{@uDu@gDWiAc@gBg@kBkAiEm@uBOk@</points>
    </polyline>
    <duration>
     <value>869</value>
     <text>14 mins</text>
    </duration>
    <html_instructions>Continue onto &lt;b&gt;M80&lt;/b&gt;</html_instructions>
    <distance>
     <value>23573</value>
     <text>23.6 km</text>
    </distance>
   </step>
   <step>
    <travel_mode>DRIVING</travel_mode>
    <start_location>
     <lat>55.9999369</lat>
     <lng>-3.9227209</lng>
    </start_location>
    <end_location>
     <lat>56.0435002</lat>
     <lng>-3.8107769</lng>
    </end_location>
    <polyline>
     <points>snxtI~c}V_@k@GOu@{Bi@eBk@}Ay@cBs@mAgAqB_AmBWq@So@YgAQaAUyAGg@EWEm@AGGeBAkAAsABsABkAFiAh@qKFyARkDHeBFmB@mCAs@@M?MCw@Au@MeCOwBOsA[yBcBmIkAsF}AiHeCmLoAgGMm@CMS{@_AmEsAoGy@}D_BqHyBqKmCeMeA}EUkASaAYiA]yAi@yBi@sB[iA}@}CQk@a@mA]iAm@cBuA{DkAsCk@sAu@cBw@aBcAsBoA}BYe@qA}BKMKOIMIKiBuC{AsB{AkBOSqBiCg@o@mu@}_AgCaDoCkD{BuCo@w@g@m@aAoAuBmCKQgAyAWc@y@oAk@_Aq@iAu@sAm@iAmAcCm@qAaAyB_A{Bk@wAs@kBs@sB{@iC]gA_@sAc@wAWcAe@aBYkAc@iB_@}A_@eB]gBg@iC[}AYiBYeB]eCWkB[gCMoAOqAMqAKy@C_@MeAE]Kw@Kw@UiBSuAMw@QcAUkAMs@Km@]aBOw@Qw@[yAU}@UaAo@eC[mASo@e@eBg@{Ag@yAkA_D_A_CcCyFcA}BgD{HaA}B{BgFw@iBi@mAmAsCs@cBUk@{@yBs@yBYeAQq@_@eBYeBUcBIq@Eg@OkBGy@E{@CqAEqB?}@@qA@qAHoBFwALkCLmCD{A@w@@cA@qAA{A?CAw@EcBIoB?ECa@?c@@q@</points>
    </polyline>
    <duration>
     <value>313</value>
     <text>5 mins</text>
    </duration>
    <html_instructions>Keep &lt;b&gt;left&lt;/b&gt; at the fork to continue on &lt;b&gt;M876&lt;/b&gt;</html_instructions>
    <distance>
     <value>8926</value>
     <text>8.9 km</text>
    </distance>
    <maneuver>fork-left</maneuver>
   </step>
   <step>
    <travel_mode>DRIVING</travel_mode>
    <start_location>
     <lat>56.0435002</lat>
     <lng>-3.8107769</lng>
    </start_location>
    <end_location>
     <lat>56.0448672</lat>
     <lng>-3.7896546</lng>
    </end_location>
    <polyline>
     <points>{~`uIjhgVe@mFMcB_@mEeA}Le@wFc@}Ek@oHQqCSiDQeEA[IsCAs@CwACsBCkB?aAAuB@qABmEB_CF_CDiBJoCHsBPiDPoC</points>
    </polyline>
    <duration>
     <value>46</value>
     <text>1 min</text>
    </duration>
    <html_instructions>Continue onto &lt;b&gt;M9&lt;/b&gt;</html_instructions>
    <distance>
     <value>1340</value>
     <text>1.3 km</text>
    </distance>
   </step>
   <step>
    <travel_mode>DRIVING</travel_mode>
    <start_location>
     <lat>56.0448672</lat>
     <lng>-3.7896546</lng>
    </start_location>
    <end_location>
     <lat>56.0478212</lat>
     <lng>-3.7776933</lng>
    </end_location>
    <polyline>
     <points>mgauIhdcV@wAR_H?ABu@@{@?{@?wACuACy@Cw@KgBM{AUoBQsA[gB[{AYiASo@[aA_@cA_@_AWg@k@qAc@{@Ui@Yg@Ug@Wi@MW?AiB_EGMEOMq@</points>
    </polyline>
    <duration>
     <value>31</value>
     <text>1 min</text>
    </duration>
    <html_instructions>At junction &lt;b&gt;7&lt;/b&gt;, take the &lt;b&gt;M876&lt;/b&gt; exit</html_instructions>
    <distance>
     <value>862</value>
     <text>0.9 km</text>
    </distance>
    <maneuver>ramp-left</maneuver>
   </step>
   <step>
    <travel_mode>DRIVING</travel_mode>
    <start_location>
     <lat>56.0478212</lat>
     <lng>-3.7776933</lng>
    </start_location>
    <end_location>
     <lat>56.0547603</lat>
     <lng>-3.7537034</lng>
    </end_location>
    <polyline>
     <points>{yauIpy`Vo@yAIUuAeDq@cBqAgEgAyDiAkEGSg@{BuAeHIe@gA{GuAaMw@wIs@qM[qEk@gFe@gDEWSsAAKyAyHaCkIsBsGqA}C</points>
    </polyline>
    <duration>
     <value>60</value>
     <text>1 min</text>
    </duration>
    <html_instructions>Continue onto &lt;b&gt;M876&lt;/b&gt;</html_instructions>
    <distance>
     <value>1703</value>
     <text>1.7 km</text>
    </distance>
   </step>
   <step>
    <travel_mode>DRIVING</travel_mode>
    <start_location>
     <lat>56.0547603</lat>
     <lng>-3.7537034</lng>
    </start_location>
    <end_location>
     <lat>56.0622375</lat>
     <lng>-3.7378300</lng>
    </end_location>
    <polyline>
     <points>gecuIrc|UwB{E_LoX{BmFWm@KY]s@gDqHs@qBe@qAs@mBiBaGyBoIeA_E{@qDi@{BKSGMEEMOSS</points>
    </polyline>
    <duration>
     <value>54</value>
     <text>1 min</text>
    </duration>
    <html_instructions>Continue onto &lt;b&gt;S Approach Rd/A876&lt;/b&gt;</html_instructions>
    <distance>
     <value>1295</value>
     <text>1.3 km</text>
    </distance>
   </step>
   <step>
    <travel_mode>DRIVING</travel_mode>
    <start_location>
     <lat>56.0622375</lat>
     <lng>-3.7378300</lng>
    </start_location>
    <end_location>
     <lat>56.0665548</lat>
     <lng>-3.7221161</lng>
    </end_location>
    <polyline>
     <points>_tduIl`yUGFKDK@C?E@G?IAICCAGEMOCIEKESC[C]@[?G@K?AFY@M@ADMFQFGFGBc@@a@BM_@qCe@uCQcAqDeQwAuGiBqIcB_I{AiHuAwGYoAKi@CWG_@Ei@AYAIAS?Y?S@W</points>
    </polyline>
    <duration>
     <value>81</value>
     <text>1 min</text>
    </duration>
    <html_instructions>At the roundabout, take the &lt;b&gt;3rd&lt;/b&gt; exit onto &lt;b&gt;Kincardine Bridge/A985&lt;/b&gt;&lt;div style=&quot;font-size:0.9em&quot;&gt;Continue to follow A985&lt;/div&gt;</html_instructions>
    <distance>
     <value>1153</value>
     <text>1.2 km</text>
    </distance>
    <maneuver>roundabout-left</maneuver>
   </step>
   <step>
    <travel_mode>DRIVING</travel_mode>
    <start_location>
     <lat>56.0665548</lat>
     <lng>-3.7221161</lng>
    </start_location>
    <end_location>
     <lat>56.0639780</lat>
     <lng>-3.7011258</lng>
    </end_location>
    <polyline>
     <points>}neuIf~uU@UBWDQDQJWJUf@q@JSdAoBXq@HYNe@l@gCViAf@{BjA}EdAwE`@iBZ}AVyAXeBPoAFe@Fe@J_AH}@HsALyBFcBFaC@uC?}BCmBGmBAWYsF_@yGe@_Ik@kKMaC</points>
    </polyline>
    <duration>
     <value>76</value>
     <text>1 min</text>
    </duration>
    <html_instructions>Slight &lt;b&gt;right&lt;/b&gt; to stay on &lt;b&gt;A985&lt;/b&gt;</html_instructions>
    <distance>
     <value>1423</value>
     <text>1.4 km</text>
    </distance>
    <maneuver>turn-slight-right</maneuver>
   </step>
   <step>
    <travel_mode>DRIVING</travel_mode>
    <start_location>
     <lat>56.0639780</lat>
     <lng>-3.7011258</lng>
    </start_location>
    <end_location>
     <lat>56.0599515</lat>
     <lng>-3.5454286</lng>
    </end_location>
    <polyline>
     <points>{~duI`{qUI@K@IAIEEECEACGOCGCQAQ?Q@S@GBO?mAAg@?KGkBEm@e@kI?MMsBQwDGcCEkC@}C@sC@yADoCJqCFqA`@eKPgDHyAtAwSBa@z@qMV}DFcADqA@wA@{A?sCAuC?mAAcAGeAE{@YoCe@aDSsA[yBKgAIw@WeD_@eF]qEc@_Ga@oFa@wFY{Du@aKSsCK}AMiBIoBAyAC{@AuAC_B?gAAiB?qF?_@?cEA_D?}C@gCBoBBcBBsB@y@?{@?m@Ao@As@Cq@Cw@GuAEiAIyBIwBKyCIeBGcBI}BIcCIuBGaBEaA?[?YBkAFiBFaCDyAHqCFaCBwB@{B@cE@gE@{D@qF?mBAsACm@IyCGaDIkCGaCGoCIkCGuCEyACcAA}BAqB@{ABaCDyBDcBBk@@YJuBBm@Du@H_AJoAPuBNwBRcCRuCPgCNqBRsCVgDRgCRiCPgBR_CHw@t@kJb@yF?EVcDRqCL}BHcBD}AFiB@w@BoB@iCAsAAsBG_DIkDI_DIsDIcEKkEMgFKmEGsCC{BAsB@wB@{D@yD@gC?oB@uB@{BBkC@oCDqC@oA@iD@gD@{CBuDB{D@WF}EDsCFmDFmDH_EBmADyADeBDeBFsBFeCLwDLqDv@sSpAu^n@mQTiGN}EHwBHeCDqCD}CLmJJqIH}F@cABy@F{AD{@HeAL{AZ}BTsA^aBd@gBn@kBd@iAd@aAt@oA`B}Bh@iA</points>
    </polyline>
    <duration>
     <value>457</value>
     <text>8 mins</text>
    </duration>
    <html_instructions>At the roundabout, take the &lt;b&gt;2nd&lt;/b&gt; exit and stay on &lt;b&gt;A985&lt;/b&gt;</html_instructions>
    <distance>
     <value>9908</value>
     <text>9.9 km</text>
    </distance>
    <maneuver>roundabout-left</maneuver>
   </step>
   <step>
    <travel_mode>DRIVING</travel_mode>
    <start_location>
     <lat>56.0599515</lat>
     <lng>-3.5454286</lng>
    </start_location>
    <end_location>
     <lat>56.0712152</lat>
     <lng>-3.4729333</lng>
    </end_location>
    <polyline>
     <points>ueduI|msTAU?QBS@KBMVaAFSFSFKDKPuAA_BC{DEeHC}CA[A}@?w@CwE?YC{ACe@Ac@EoAKuBIqBI{BA[QaGCoA?QA_@MqDCu@C}@Ck@KuDAWKkEKcCEaAMsAOiBAOc@cEa@wEIk@WiBYaBQsAKcBIoCMuHMgHMqD]uJMcEe@qMa@aMa@uL[oIUiFUqHIsESkE?E[oESkBw@{GYyFGoB]_EScCAICWS}BUqCWwCGy@u@gI}@_KIaAm@eGg@eEc@qEc@wDy@kHs@iGOmBCWKaAQ_A[oAc@}@OW[i@q@q@AAiAaAaAy@sC}BwAoAaA}@k@}@gAiBgBwCSg@GOCOWaCe@iFi@mF</points>
    </polyline>
    <duration>
     <value>368</value>
     <text>6 mins</text>
    </duration>
    <html_instructions>At the roundabout, take the &lt;b&gt;2nd&lt;/b&gt; exit onto &lt;b&gt;Cairneyhill Rd/A994&lt;/b&gt;&lt;div style=&quot;font-size:0.9em&quot;&gt;Continue to follow A994&lt;/div&gt;</html_instructions>
    <distance>
     <value>4875</value>
     <text>4.9 km</text>
    </distance>
    <maneuver>roundabout-left</maneuver>
   </step>
   <step>
    <travel_mode>DRIVING</travel_mode>
    <start_location>
     <lat>56.0712152</lat>
     <lng>-3.4729333</lng>
    </start_location>
    <end_location>
     <lat>56.0729965</lat>
     <lng>-3.4530630</lng>
    </end_location>
    <polyline>
     <points>clfuIxheTWoC[iDU{BWuCa@mESuB]wDWoCa@uEYcCYiCKk@UwAGw@YiFEM?CGq@YsCEQCKGOGICECCQILiBRsCVqDToBFaABa@HgBFoBDeBA{BGgHAoAEm@A[</points>
    </polyline>
    <duration>
     <value>208</value>
     <text>3 mins</text>
    </duration>
    <html_instructions>Continue onto &lt;b&gt;Pittencrieff St/A907&lt;/b&gt;&lt;div style=&quot;font-size:0.9em&quot;&gt;Continue to follow A907&lt;/div&gt;</html_instructions>
    <distance>
     <value>1290</value>
     <text>1.3 km</text>
    </distance>
   </step>
   <step>
    <travel_mode>DRIVING</travel_mode>
    <start_location>
     <lat>56.0729965</lat>
     <lng>-3.4530630</lng>
    </start_location>
    <end_location>
     <lat>56.0739836</lat>
     <lng>-3.4451782</lng>
    </end_location>
    <polyline>
     <points>gwfuIrlaTEMGKCKAG?GAK?I?K@OBSDUFYGy@E[E[[cAIa@AIAOEQWkAU_BEo@CWQ_EOgC?KCm@AwACqE?GAeAA_@?OCSCQIc@CO</points>
    </polyline>
    <duration>
     <value>54</value>
     <text>1 min</text>
    </duration>
    <html_instructions>At the roundabout, take the &lt;b&gt;2nd&lt;/b&gt; exit onto &lt;b&gt;Appin Crescent/A907&lt;/b&gt;</html_instructions>
    <distance>
     <value>516</value>
     <text>0.5 km</text>
    </distance>
    <maneuver>roundabout-left</maneuver>
   </step>
   <step>
    <travel_mode>DRIVING</travel_mode>
    <start_location>
     <lat>56.0739836</lat>
     <lng>-3.4451782</lng>
    </start_location>
    <end_location>
     <lat>56.0736209</lat>
     <lng>-3.4435909</lng>
    </end_location>
    <polyline>
     <points>k}fuIj{_TT[@E@EHw@@M^cE@K</points>
    </polyline>
    <duration>
     <value>56</value>
     <text>1 min</text>
    </duration>
    <html_instructions>Turn &lt;b&gt;right&lt;/b&gt; onto &lt;b&gt;Garvock Hill&lt;/b&gt;</html_instructions>
    <distance>
     <value>109</value>
     <text>0.1 km</text>
    </distance>
    <maneuver>turn-right</maneuver>
   </step>
   <step>
    <travel_mode>DRIVING</travel_mode>
    <start_location>
     <lat>56.0736209</lat>
     <lng>-3.4435909</lng>
    </start_location>
    <end_location>
     <lat>56.0742521</lat>
     <lng>-3.4410260</lng>
    </end_location>
    <polyline>
     <points>c{fuIlq_TSq@_AkGi@aE</points>
    </polyline>
    <duration>
     <value>24</value>
     <text>1 min</text>
    </duration>
    <html_instructions>Take the 1st &lt;b&gt;left&lt;/b&gt; onto &lt;b&gt;Garvock Terrace&lt;/b&gt;&lt;div style=&quot;font-size:0.9em&quot;&gt;Destination will be on the right&lt;/div&gt;</html_instructions>
    <distance>
     <value>174</value>
     <text>0.2 km</text>
    </distance>
   </step>
   <duration>
    <value>3706</value>
    <text>1 hour 2 mins</text>
   </duration>
   <distance>
    <value>77794</value>
    <text>77.8 km</text>
   </distance>
   <start_location>
    <lat>55.7682215</lat>
    <lng>-4.3737792</lng>
   </start_location>
   <end_location>
    <lat>56.0742521</lat>
    <lng>-3.4410260</lng>
   </end_location>
   <start_address>Dodside Road, Glasgow, East Renfrewshire G77 6PW, UK</start_address>
   <end_address>Dunfermline, Garvock Hill (adj 26), Dunfermline, Dunfermline, Fife KY12, UK</end_address>
  </leg>
  <copyrights>Map data ©2014 Google</copyrights>
  <overview_polyline>
   <points>kfksIbguYmD{BmAqAkH{RwEsFoDmCgHcO{DgM_CuD_IcHa@_EvAsC`@aLKeFcCTaCMiCuAkByCkCeHwCaMaEaTwDgK}@_@]z@]`IHZWzLeAnHgAbCy@S}CwGkEsDeKmGkLaMkNqTeO_VaFqFgCeBwEcBaFc@uPjBeHl@aI}@cHmDiL{JwDiBwDy@{GGgG~AuG~EqItLkDtDmExB}C^eEUkG_DsF}GoIiJ_CeAiMsCcUwEgFuD}B}C_D}HqCqMiGyYqMaYaCyI_BgL_Esa@aCiKcDgJeIoQaGuIwEsDeNwDmFuCiBkDiAqFi@oI\uUdCoYZiJAkLm@uMyBeTkCiRwBmF}BsCmHkCs]y@eQAyY`G}EqA}CmCeEyFcBcE}@{FgBul@{@}Xn@aVhAe]zC_j@lBcMvCoJ~DiMhA}GdAu`@IyUkBkW}@{VkAeTkGsb@yAqHaHuWqDcFmCaBmW_EqLUgE{AuD}FkBkJyAgSyBuLsEqKyM_NeR{RiMiU_FuMiEyOqEwVqCoX{Fwp@eFu]iHo\a^moAgOyc@a`@aeAw^}y@oMg`@{EwSeD_WgC{c@sCsn@eBuTkB_VU_NTkNlB_VvA{RNgUkAoV}AuMkDwQiFsQiDuI}JyPiOmTySc\_MmXoG}QgG}TmOsd@iYsq@cZij@wj@wlA{`@wq@gHeOyDsKuG{WmKwg@}N}d@iZkp@sZso@aCgDkEgDaFcAqPRy^`AaEUoE}AyFyFcDmGyEcRuDeRwJsf@aKob@qHyQsDaIiAkGQsN~Awb@mAuQiOys@qSoaAkGgViLeZkHmMq{AunBoKqRoKsY}F_VwEa[qF}_@iEmQaE{LoLsXsN{\_CwI_AcHc@gSx@kWWwLmGuw@mAq\Pm\rAm^c@{Q_BgKiB_GeFyKmEyKaHkSoEaS_F{a@aDs`@uBqLuF_RiEyJ_Qeb@_HiPwMoe@o@a@a@H_As@AyCf@eCsAyJwMmn@kFwXHcDzDaIlIq^rBmP^uNMqJkCye@W_CU?UUQ{@AkHy@{N]eRzAif@~Dss@C{LmAsL_Ekd@kEqn@?{w@iBel@j@m|@q@i]Ym[|Dcp@hE_i@rA}Wc@ab@{@ai@f@ueAv@{c@jFa|A~Auu@VwMx@{IjCiKbFyIpAuFf@aCO_VQiPsB_q@aC{YoAcKs@_\}EovAy@uRmBqVaCgYuIk{@sAqMaBeFiOeNoFgJiAkK_Fuh@kF_h@a@]nA_P\{HEyQ]kCD_EcByIu@sVYwEb@_BNoGiBmM</points>
  </overview_polyline>
  <bounds>
   <southwest>
    <lat>55.7682215</lat>
    <lng>-4.3737792</lng>
   </southwest>
   <northeast>
    <lat>56.0742521</lat>
    <lng>-3.4410260</lng>
   </northeast>
  </bounds>
 </route>
</DirectionsResponse>
