# Supplementary material for: Combining temporal planning with probabilistic reasoning for autonomous surveillance missions
Source: Auton Robots. 2015 Dec 28;41(1):181–203. doi: 10.1007/s10514-015-9534-0 (PMC7175604; doi:10.1007/s10514-015-9534-0)
Supplement: Supplementary file 1 — Supplementary material 1 (zip 45620 KB) [file 10514_2015_9534_MOESM1_ESM.zip › SupplementaryMaterial/UAV/routes/routeFile11.xml]

<?xml version="1.0" encoding="UTF-8"?>
<DirectionsResponse>
 <status>OK</status>
 <route>
  <summary>M80 and A9</summary>
  <leg>
   <step>
    <travel_mode>DRIVING</travel_mode>
    <start_location>
     <lat>55.7689841</lat>
     <lng>-4.3732593</lng>
    </start_location>
    <end_location>
     <lat>55.7777701</lat>
     <lng>-4.3594534</lng>
    </end_location>
    <polyline>
     <points>ckksIzcuYUSWQa@e@IIIOIQIQc@{AoBcGi@cBWs@aA_BmBeCiBmBeAw@iBuAUYs@{A_EkI]aAmAuDg@aCMu@w@yAs@{@i@oAY_@GIg@o@o@s@eAu@}@k@kAy@GIIKEMEMEQAQSmC</points>
    </polyline>
    <duration>
     <value>86</value>
     <text>1 min</text>
    </duration>
    <html_instructions>Head &lt;b&gt;northeast&lt;/b&gt; on &lt;b&gt;Dodside Rd/B769&lt;/b&gt; toward &lt;b&gt;Glanderston Rd&lt;/b&gt;&lt;div style=&quot;font-size:0.9em&quot;&gt;Continue to follow B769&lt;/div&gt;</html_instructions>
    <distance>
     <value>1339</value>
     <text>1.3 km</text>
    </distance>
   </step>
   <step>
    <travel_mode>DRIVING</travel_mode>
    <start_location>
     <lat>55.7777701</lat>
     <lng>-4.3594534</lng>
    </start_location>
    <end_location>
     <lat>55.7771710</lat>
     <lng>-4.3554574</lng>
    </end_location>
    <polyline>
     <points>abmsIpmrY\a@R_@Vm@Lc@HYFe@Dc@De@?g@@mC@q@?o@@o@@s@A}@Aa@Ac@</points>
    </polyline>
    <duration>
     <value>30</value>
     <text>1 min</text>
    </duration>
    <html_instructions>Turn &lt;b&gt;right&lt;/b&gt; onto &lt;b&gt;Aurs Rd/B769&lt;/b&gt;</html_instructions>
    <distance>
     <value>275</value>
     <text>0.3 km</text>
    </distance>
    <maneuver>turn-right</maneuver>
   </step>
   <step>
    <travel_mode>DRIVING</travel_mode>
    <start_location>
     <lat>55.7771710</lat>
     <lng>-4.3554574</lng>
    </start_location>
    <end_location>
     <lat>55.7833907</lat>
     <lng>-4.3450748</lng>
    </end_location>
    <polyline>
     <points>i~lsIrtqYC?A@C?EACCCCCEAGc@Te@Ne@Fc@@WBe@G_@Ke@O]O[Si@a@_@a@[c@Yi@Ui@]y@i@uAo@eBSo@K]K]K_@YiAo@oCKk@CMYqAk@_Dg@eC]iBI_@Ic@Ou@UkAUkASu@Qs@Y}@Wq@[u@[q@Wi@O[YQKEQM</points>
    </polyline>
    <duration>
     <value>72</value>
     <text>1 min</text>
    </duration>
    <html_instructions>At the roundabout, take the &lt;b&gt;1st&lt;/b&gt; exit onto &lt;b&gt;Stewarton Rd/B769&lt;/b&gt;</html_instructions>
    <distance>
     <value>1031</value>
     <text>1.0 km</text>
    </distance>
    <maneuver>roundabout-left</maneuver>
   </step>
   <step>
    <travel_mode>DRIVING</travel_mode>
    <start_location>
     <lat>55.7833907</lat>
     <lng>-4.3450748</lng>
    </start_location>
    <end_location>
     <lat>55.7837596</lat>
     <lng>-4.3469649</lng>
    </end_location>
    <polyline>
     <points>eensItsoYEDC?C@G?Mx@OhAKbBIhC</points>
    </polyline>
    <duration>
     <value>12</value>
     <text>1 min</text>
    </duration>
    <html_instructions>At the roundabout, take the &lt;b&gt;1st&lt;/b&gt; exit</html_instructions>
    <distance>
     <value>133</value>
     <text>0.1 km</text>
    </distance>
    <maneuver>roundabout-left</maneuver>
   </step>
   <step>
    <travel_mode>DRIVING</travel_mode>
    <start_location>
     <lat>55.7837596</lat>
     <lng>-4.3469649</lng>
    </start_location>
    <end_location>
     <lat>55.7847934</lat>
     <lng>-4.3514451</lng>
    </end_location>
    <polyline>
     <points>ognsIn_pYFHBDBF@H?B?b@APAFCFCHAjACtEEhAG|@CVGl@Gd@Ij@S|@IRAFCHKb@Oj@CNCDEFMFKBI@M@QACAAAACAAEK</points>
    </polyline>
    <duration>
     <value>25</value>
     <text>1 min</text>
    </duration>
    <html_instructions>At the roundabout, take the &lt;b&gt;2nd&lt;/b&gt; exit</html_instructions>
    <distance>
     <value>357</value>
     <text>0.4 km</text>
    </distance>
    <maneuver>roundabout-left</maneuver>
   </step>
   <step>
    <travel_mode>DRIVING</travel_mode>
    <start_location>
     <lat>55.7847934</lat>
     <lng>-4.3514451</lng>
    </start_location>
    <end_location>
     <lat>55.8502204</lat>
     <lng>-4.2892977</lng>
    </end_location>
    <polyline>
     <points>}mnsIp{pYIMEGCGCKSq@K[EQGQKSGMKQIQKOKOKKIIMKSQcAu@g@_@_@UOMACKWuAu@o@]a@So@_@iAu@m@c@YU[Ue@a@{@s@w@s@w@y@s@w@m@s@u@_AaAqAs@aA_AwAe@u@_AyAs@kAwA{BwA}Bm@aA{AcCwA}Bq@gAo@eAo@cA_A{A_AyA_AuAmA}Aw@}@w@u@c@_@SQMKs@e@q@a@SKs@[kAc@cAWu@M}@Ms@Ey@Ak@?a@@u@DS@m@Fi@Hi@F{GfAm@J]F]Di@Fa@Bw@Dg@@O?_@?s@Cu@ESCu@Ki@KYGi@OUGYKSKICk@WeAi@i@[y@k@{@s@eAcAu@q@m@m@yAsAq@g@_@UWQw@e@a@Sc@Uy@Yy@Wi@Mi@Ki@Gg@GgAI]?[?W@W@e@B[@c@D[F_@Fa@J]Jk@RWHc@RWNkAn@s@f@m@d@WZOLKJ[Zi@j@g@l@e@p@s@`Aq@fAo@bAq@`AQXUXs@|@e@h@{@r@w@j@k@Z{@^m@Pc@Jk@Ha@Fk@@m@@UA_AEaAOkA]kAg@{@i@w@o@cAeAaBuBw@eAU[SWU[iA{Au@}@u@y@mAeAOMQMOIKGs@]o@Uq@WcBa@iDo@iCi@cIyAYCuAWuAYu@Ou@Sc@Oi@Sw@a@iAs@s@k@q@s@QQW[o@}@c@q@_@o@i@oAi@uAk@gBa@}Aa@eBg@cCe@iCy@sEeAyFUkAOs@c@gBK_@[iAWy@u@qBO_@aAwBeDgGu@yAm@qA[u@c@mA[cA_@mA]qAg@uBMy@]oB[{BWaCKcAa@}F[mEQwBU{BQwA[}B_@yBc@}B[wAc@gB]kAi@cBa@mAg@uAo@_Bc@cAO_@qAyCu@eBu@aBUc@MYo@kAq@mAU_@QYOUm@y@g@q@_@g@a@c@e@i@[Y][]W_@WOKKE]Qk@Uu@UgAYqBi@uA_@YGm@Ok@Oa@Oc@MYKg@SWOSMc@a@UWW]Ua@KQMWACIOKWIUIWIWGWMi@GWEYEYKs@E]CWGm@C[Eo@Co@Ew@Cw@Aa@?WAs@Ag@?_@?k@?c@?q@@y@DuABy@Du@Bq@Fw@?EDm@Dg@Ba@\}A</points>
    </polyline>
    <duration>
     <value>404</value>
     <text>7 mins</text>
    </duration>
    <html_instructions>Merge onto &lt;b&gt;M77&lt;/b&gt; via the ramp to &lt;b&gt;Glasgow/M8&lt;/b&gt;</html_instructions>
    <distance>
     <value>9357</value>
     <text>9.4 km</text>
    </distance>
   </step>
   <step>
    <travel_mode>DRIVING</travel_mode>
    <start_location>
     <lat>55.8502204</lat>
     <lng>-4.2892977</lng>
    </start_location>
    <end_location>
     <lat>55.8686341</lat>
     <lng>-4.2065372</lng>
    </end_location>
    <polyline>
     <points>{f{sIbwdYj@}HDe@P}BT_DBe@Bq@FgABc@@_@@a@@g@Bq@@o@?m@@s@@iA?u@Aw@?}@AWA{@Am@Cy@M_DEm@Ci@Ei@Cc@Eg@Ea@Go@Em@Ea@K{@WcCw@uHCMm@yFWuBKo@Ko@Km@Mm@I_@I]K[IWK[M]_@_AMWMUKQIMYc@MQSUOQMMMOKIOKMKOIMI_@OYKOEMEOEOEMCQEEAe@Me@MGCUEUGKAOCMAKAKAM?qACcACK?qEEu@Aw@AiEEkDG{@Cq@?_@Aa@?c@?a@?oACkAAo@?U?O?S?O@Q@WBO@QBQDiDt@cKvBoBb@}AZ_@DYBI?M@MAa@Ke@Mc@Oc@Og@W]UUOMMQOOOSQMOWW[][_@W[Y_@Yc@SYU]Wc@MUKSKUKUISIUQg@K[GWGWGWG[G_@K_AEYC]Ca@C[AYAc@Cu@Au@CcCEgBAS?]AOAWCo@[sJSqFQqFq@cRC_ACcAAuABsCFuB^eLBq@@c@Bg@FwB@[XsIPgFDuAFsA@]LiCPkDDw@Dy@?AF_ADw@Dy@F{@NmCXoEJeCJqAHkADg@Fs@Hw@Ju@Jy@Js@Lq@TkARu@Ps@Ng@Rm@Ng@To@Ro@Ro@Rm@Rm@Rq@v@_Cd@wARq@Rq@HWFUNm@FYFYF]Jq@Fe@D_@Fe@BU@UDe@Dm@Bc@F_BBy@Bi@@g@Bk@B}@@u@BgBFoCBgCBeC@_B?mA?{C?iA?{@CqBCeBCq@Am@Gg@GoAI{AMiBQ}B[gDSyBKeBIqAIqAGwACmACgAG}BEeCGgCE{ACcAEaAIcAIgAEg@YgCc@eDyCoTs@uF</points>
    </polyline>
    <duration>
     <value>337</value>
     <text>6 mins</text>
    </duration>
    <html_instructions>Continue onto &lt;b&gt;M8&lt;/b&gt;</html_instructions>
    <distance>
     <value>7201</value>
     <text>7.2 km</text>
    </distance>
   </step>
   <step>
    <travel_mode>DRIVING</travel_mode>
    <start_location>
     <lat>55.8686341</lat>
     <lng>-4.2065372</lng>
    </start_location>
    <end_location>
     <lat>55.8743265</lat>
     <lng>-4.1986482</lng>
    </end_location>
    <polyline>
     <points>}y~sIzqtXYg@ACCIm@iDe@yBgC}KUeASw@W_AWu@Sk@Uk@Uk@Wg@Wa@Ye@Ya@QQQUOOYYQOSOGGWOKGUMGC]Oa@OYIOE]Gc@Ia@GmFy@</points>
    </polyline>
    <duration>
     <value>37</value>
     <text>1 min</text>
    </duration>
    <html_instructions>Take the &lt;b&gt;M80&lt;/b&gt; exit toward &lt;b&gt;Stirling/Kincardine Bridge&lt;/b&gt;</html_instructions>
    <distance>
     <value>862</value>
     <text>0.9 km</text>
    </distance>
    <maneuver>ramp-left</maneuver>
   </step>
   <step>
    <travel_mode>DRIVING</travel_mode>
    <start_location>
     <lat>55.8743265</lat>
     <lng>-4.1986482</lng>
    </start_location>
    <end_location>
     <lat>56.0858293</lat>
     <lng>-3.9425926</lng>
    </end_location>
    <polyline>
     <points>q}_tIp`sX_@G]Gm@IsASA?_@Gk@GE?{AMa@CoAEi@Au@A}@?o@@c@AmAGc@Ee@K_@KUKQKKGMI[S][YYSWS[QYU_@Wk@Um@Uo@Qk@Ia@Kc@Kc@Ko@Gg@MmAMqAImAMmBMkCEi@Ei@KoAMiAIw@OgASkAKk@Mk@G[Qq@WcAK_@Wy@a@gAUg@a@aAWg@c@w@Ye@W_@[e@QUm@q@w@w@{@u@kAgAeD{CqAkAu@s@_EwDeAgAw@{@m@u@y@eAw@cAcBgCg@u@_A}AeAmBa@u@i@gAi@gAaAyB{@sBcAkCWs@gAaDg@_B}AwFc@_B_@aB]yAQw@[aB]aBa@cCSgAQgA_@mCU}AQyAGk@UkBQeBU_CSeCOsBK}A[_F_@cF]mEQuBe@aFg@_Fu@oGOsA_@uCc@yC_@iCa@qCi@eDO{@UsAi@yCe@aC{@gEc@kB[qAYsA}@iDEOqAuE_AgDmDgMiHoWmAgE}AuFiAwDaCaIcCyHuAiE{@cCK]M[u@}BuAyDkA_DkAaDwB}FaCqGuEgMyEiMsBwFuB{FaAiCkDuIs@eBsB_FkAoC_DcHcH_OgA}BkAoCiBwEuBcG{B}GsBmHACcAaEqAuFcA{Eu@qEg@kDe@_Ea@aEg@}F[kFc@sI_@}Im@qMa@eJ]iIe@qJQyCUaD[sDa@eEs@aHUgCSgDMmCKiDEiDCaB?i@BuDDeBBkBFcBJiBV_Eb@{Ed@yEZaDV}CPgCPsDH}BHeF@sDEoDEuCKsC_@}GYgDKaA]eDQqAa@{CKm@OeAQcAUmASkAYsA_@eBYkAa@_BSs@Oo@]gA_@sAa@uA]kAe@qAg@wAYy@CIUi@a@aAGMSa@O]sAkCeAmB[k@Ye@c@u@]g@cA{Ag@s@a@k@s@_AyAwBi@w@g@u@e@q@gBiCyB_DaFkH}AyBu@iAi@y@{@uAq@iAuA_Cu@yAiBoDkB{D{@mBWk@s@cB}@yBUk@M]_BkEsAwD]aA}@wCcB}FoA}Eo@_Cc@aBi@oB]gAmCwIkAeD]}@}AkEe@qAiAaDM]{AcEm@{A}@{BO]iAmCeB}Dm@sAUi@ISACa@_Au@eBw@iBqA}CaCkFSa@u@}A}@mBwBiEkAyBO[_AcBWe@Ua@Yg@_AaByAiCu@mA{AgCq@mAa@w@}AuC_BcD_BkDsCkGMYk@oAa@{@qAsCoAqCyAaDgCuFsBoE}BcFsCkGa@{@}@eBUc@c@y@e@{@gAqBYe@qBgD{@yAq@kAoBeD_C{Do@iAmAmBGMaAaBuCyEkAsBsAeCk@gAa@{@q@yAO]O]Sg@_@}@aAcC]_Ac@sAu@{Bw@mC_DyLWsAe@_CoAmGOy@Qw@c@aCgAmFmAyFy@sDg@yB{AyFsAsEaAaDk@gBiAkD]_AwAuD_@cAg@oAcB_E}BeFiCqFoBeEyDmIeAyBeBuDqL}VcHeOwA_DeAoBe@u@e@s@Y_@[]y@w@a@_@e@]iAq@q@Y_AU}@Kq@GcACw@?w@@gFJwABY@c@Bi@@{CJsADsBF{CJkFL}CHeA@}@?s@Em@Ga@GoA]YKu@Wo@[{AmAcAeAe@e@s@_AYc@s@mAu@_B_@{@yBcHMs@k@iCe@aCm@sCKs@}@oE}@mE}@qEeAkFi@mCQy@Qy@aAeFu@sDm@yCq@sD{@uDu@gDWiAc@gBg@kBkAiEm@uBOk@mBgH?AAAOg@WeACGy@}Ck@qBs@sBq@cBm@mAo@gAi@s@s@s@][GGeAw@gCkAMAUEE?YEWCi@Ac@Bo@DgAN}@ViAf@wA|@yAfAiEbDoEfD{@n@wAdA{A`AkAr@kAn@y@^m@Zc@Pu@XuAf@aAZ}A`@}@PeBZeBVs@HoGZiGXsDPkADqI`@a@@e@BE?oBHw@FkAHK?sBR{C\qEp@wB\eDb@gBVeC^}BZkDh@qBZsARmANoALmADoAA_AEcAK{@OkA_@sAe@_Ae@y@i@kAu@kBgBw@w@m@q@gAkAcCkCqBiBqB_B{@m@oAy@_B}@gB}@eBs@_Bi@oA_@yA[{AYg@IgAMaBOqAEoACgB@{@BwAFsANaBRoB^}A`@}@Vc@Le@Py@ZcAd@}@b@yEbCuAr@]P_Ad@CB}@b@oAp@sAp@sAr@sBlAaDxAgB~@iAj@eBv@qAh@_@Js@VgBh@_B`@qBb@kBX{@J}@Fo@DiAF}ABoA@aAAiACeAEyAK{AOcAOi@IcASc@K_AS{Cq@_Co@mBg@y@Qe@I_BWaAMyAOw@Ey@CyBAgA?yABwAHe@Do@Fo@HYDOBc@HiB^_Bb@oA^}Aj@o@T{An@{At@{@d@iBbAe@Zu@d@i@^s@h@e@\sB~AeA|@m@f@k@l@u@v@iAtAeApAmA`Bq@~@{@pAwAzByAfCm@hAk@hAm@hAm@rA_AxBqA`DeArCaApCiAdDy@|Bm@vA}A|Dc@bAwA`DiBrDaB~CqAvBiAlBqApBsApB</points>
    </polyline>
    <duration>
     <value>1220</value>
     <text>20 mins</text>
    </duration>
    <html_instructions>Continue onto &lt;b&gt;M80&lt;/b&gt;</html_instructions>
    <distance>
     <value>33963</value>
     <text>34.0 km</text>
    </distance>
   </step>
   <step>
    <travel_mode>DRIVING</travel_mode>
    <start_location>
     <lat>56.0858293</lat>
     <lng>-3.9425926</lng>
    </start_location>
    <end_location>
     <lat>56.1697511</lat>
     <lng>-3.9708727</lng>
    </end_location>
    <polyline>
     <points>mgiuId`aWiBbCg@r@iC~CkFnFeA`Ak@f@}@v@sElDiBjAaCvA}BlAqAn@c@ReHrCuChAaA`@iFpBoFvBgE|AyEnB}@`@aCdAcBr@}@`@oAp@cB`Aw@f@gBpA]XsBdB{@t@u@x@kAlAcAfAcBtBo@x@cExFiIhLgB~Bu@`AqBdCkC|CiCnC_C~BiC~BiA~@wAjA}C~B_BfA_BdAkBjA{Az@mAn@eCnA_Bt@sAh@qDvA{@ZiBj@iCr@}A`@{Bd@_Cb@iBX}@LqANcBNqAJiBJ_BHw@B_BBsB@uAAyBC_CKiDSiBK}BGeAGiC?_B?qCF{AFe@BiAHsCRoCTsGj@oCP]BiEX[@m@BeBBgA@_BCaACiAEwAKoAM_AKsAS{AWaAQo@Ok@Ms@QaAYw@Uw@Ww@Y{@[u@]w@[y@a@}@a@_Ai@eAm@w@e@s@e@gAq@qA{@i@_@w@c@q@_@w@_@y@_@cAc@iAe@iAa@eA]sA_@eAU_AUgAQiAQaAM}@Iw@Gu@Eu@Co@Ai@?o@Ai@?_ABkADiAF{ALmAN]FI@OBWD}AZ{@TuA^oA`@mDrAmExBiDdBwCzAsAn@eA`@qBp@sBl@i@NaB^yAXyARcBPcCVoD\{ANgAJMBMDMJYZ</points>
    </polyline>
    <duration>
     <value>335</value>
     <text>6 mins</text>
    </duration>
    <html_instructions>Continue onto &lt;b&gt;M9&lt;/b&gt;</html_instructions>
    <distance>
     <value>9815</value>
     <text>9.8 km</text>
    </distance>
   </step>
   <step>
    <travel_mode>DRIVING</travel_mode>
    <start_location>
     <lat>56.1697511</lat>
     <lng>-3.9708727</lng>
    </start_location>
    <end_location>
     <lat>56.3883659</lat>
     <lng>-3.4882247</lng>
    </end_location>
    <polyline>
     <points>}syuI|pfWIVITGLGJMJQHIBM@K@SAKGQKIIIIS?K?MBOFGD]Z}C`DsDzDaKjK}FbG}FfG{AzA}BbCaE~DwCzCcDjDeAfAuCrCaAdAiBpBwAxAeAdAg@h@{@v@_@Xw@l@eAn@cAj@iAh@o@TmA`@YJq@R]FeANi@Fq@Bu@BcAAs@Ai@EuAOo@Is@MkBi@cA]kB}@u@_@gAu@{AgAoBcBcCcCq@w@cAsA_@m@a@o@k@mAaA_Cu@oB{@_Cg@}Ai@iB{@gDWqAUeAUkAOaASuAQ{AGq@Is@[uEe@gHc@aF[mCg@qDm@yDe@kCQ{@S}@UcAo@gC_@sAYcAg@{AsAuDw@kBu@eBeAyBg@mA_AwBACo@yAqBuEu@aBu@eBe@oAu@sBy@kC_AaDq@sC_@eBYwAYaBQ}@aAmGOy@YgBUwAWsAOw@e@sBWgAa@}A]oAQm@Og@_@gA]cA_@aASi@a@_Ac@cA[s@O[k@iA]s@}@kBO[c@y@o@qAcCwEa@y@mA_CsBcEoByDmCiFiBoDyEgJiA{BIOg@cAoB{Du@wAuBcEqB{D?AaE_IkBuDoEyIS]i@gAaBcDmFoKeEoI{AyCoCqFm@qAq@sAmCoF}@iBw@_BgBoDeAwBuC}F_BcD_AiBGKKUYk@w@}AeAyBsAkCiA}BoAgCaAoBeAsBaDqGo@sAGMiEsIc@{@w@{A}DaIuB{DyA}Ce@aAqAeCiCgFyAyCkFiKwDyHyAuCaEkIaA}Bg@wA[{@g@wAo@qBw@{C_@}Ao@wCi@sCo@yD_@{C[yCO}AUcDMaBSuDOqEUqFAYK}CI}BQkESmEKsBMcBM{AQmBWaC]eCU}Ak@cDeAyEk@sBYeAK_@}@kC_CwGiAkDk@iBk@uB]yAu@_DwAgGm@iCsBcJk@cC{@qD{@yD_AaEeA_E_@qAiAmDi@wAuAiDaBcEcBeE}@sCm@cCKg@UiA_@uBKo@WiBQaBc@kFMkCUeFKkDGoBI_BOaDIuAYgDMwAUmBm@}Dg@iCa@oBoA_GMe@UaAkBqIy@wDk@{Cs@oEQyAMy@KmAOqAGs@Q_CYaFYaISqFSiFSeFOsFIoEAsE?qC@[DwEFoDNmEXsGTsGHqEBuBAmDAgDKsLAgD?yC@qCFoEJ}HTwNZcRTcODuEAqDCqCA_BGaBE_BE{@IsAK{AKwAS}B[oCOoAe@}Cg@yCq@{DgBaK{AsIuCoP}BwMaAwFwAyHo@wDcA}FY}Ae@_Ca@cBc@cBa@}Ay@kC]aAUo@Uo@Wk@aAyBo@uAoBaE{AcDkA}CoA_Em@sBiA}Ei@gCm@gD]eCMy@[_CEi@c@mEWmDm@mJk@yIe@aISuCGaAg@gI[{E[{EWsEW_DKgA_@yC_@aCOs@UeAU}@]sAc@sAg@uAw@iBe@{@aAaBiA{AeAcAo@k@[W_@U[SkAk@_A]m@QcAU_@GgAOuAS{B_@sB]wA]u@QgDaA_C{@kB{@mAm@iAg@WOwBmAy@i@aBsAqBmBmAsAmA{As@cAAAqAoBk@gAc@_Aa@{@]y@e@iA_AyCcBsFy@sCgB}FmBsGuAcFMe@qBiHeB{GuBoIqAoFyAmGw@mDkAsFsAmG_BaIqBsKqAqHa@}B}AaJeA}GcAaHw@mFq@oEsAgK[_Cu@kFw@iFi@wCo@kDaAyEu@cDw@cDq@kCeAqDs@aCcA}CiAeDuAyDgBmEoC_HyCmHsAcD}AuDmCsG_DmH{D}IeEyIMUAAMY_EsHyB_E{AiCwBoDeBsCaCqDaAwA{CkEeAuAqBiCqBiCiC{CyBgCkC}CeDwDyFyGoB{BuAaBiB{Bq@}@uAiB{@oAgBqCc@q@gB{C{CcGeDsGgBeDWa@m@aAq@cAcAyAc@i@s@}@k@m@cCcCsAiAm@g@{@q@cAw@kAeAw@y@s@u@y@cAq@{@i@w@q@aAeA}A_BgCyBuDeBwC_BwC_BwCkBsD}AaD{CuGsCyGw@oBOe@Ws@k@gB[_Ag@_BYaAcA{Di@sBi@aCm@sC_A}EW_BKw@]wBcBiM[{BOcA]kBWuAWsA_@gBc@iBc@gBa@yAaAgDq@sBkAcDKUg@mA_@{@ISe@aA[q@IOq@uA[m@{@kBqAoCmCyF[q@[s@Wi@o@_B}@gCe@uA]iAy@wCq@eCYoA[sAi@iCc@gCSiA]aCWmBS_BKcAKw@OiBQkBKsAOyBKoBMuCKuCGcCCcBA_CAmLAaDCeCGeDEyBGqBIaBSyDQyCMaBUsCO_BSgBOmAWmBOgAe@{Cc@aCg@gC]wAi@mBQo@Me@g@wAe@uA_A}Bw@cBi@eAc@{@y@wA{@oA_@g@gBwBgCgC{C{C_AeAiAwAYa@_AsA_@k@KOiAmB{@cBe@cAQ_@Sc@Wm@_@_A[y@g@uA_@gAg@_BM_@_@qAeAeEaA{DSy@eBgGK[Sq@{@}B{B_GwDwJmAaDaCsFy@cBe@aAeC{Dk@q@]c@y@y@iBiBOOiEkDQM}DsCqBoAiAk@c@YaAg@KGgAq@uA_AoB{AkC}B_B{AuBwBqA{Ac@k@}@iA[a@sAmBmAkBeAcBcAiBoAcCyAwCkCiGs@kB_AcCs@uB[}@q@{Bw@kCc@_Bi@qBaAeEa@iBk@kC[_BUiAa@uBq@oD_@qBeBiKIk@kIeg@WaB_@yBi@_DsAcIyCuQ_BsJa@aCgB}KgCsOo@yDY_BIc@q@wDw@qD_@yAUs@o@kBq@eBeAwBi@_Au@iA{@kAaAmAmB_CgAuAo@{@a@m@o@cA_@q@u@uAi@kAi@kA_@aA_@}@Oc@_@iAQi@GSW{@c@_BYkA]wASaA[_B_@sBg@{CMw@g@iDUcBUeBY_CYwCGa@MsA[sDAMOiBQwCSsDIyAIeBOwDSwFGkBEm@CSEUACi@oA</points>
    </polyline>
    <duration>
     <value>1551</value>
     <text>26 mins</text>
    </duration>
    <html_instructions>At the roundabout, take the &lt;b&gt;2nd&lt;/b&gt; exit onto &lt;b&gt;A9&lt;/b&gt;</html_instructions>
    <distance>
     <value>42220</value>
     <text>42.2 km</text>
    </distance>
    <maneuver>roundabout-left</maneuver>
   </step>
   <step>
    <travel_mode>DRIVING</travel_mode>
    <start_location>
     <lat>56.3883659</lat>
     <lng>-3.4882247</lng>
    </start_location>
    <end_location>
     <lat>56.3885126</lat>
     <lng>-3.4811748</lng>
    </end_location>
    <polyline>
     <points>ijdwIjhhTQGECMKMQEMCKCMCMAOAY?Y?m@DsADcADcBFeBJkBDc@@MDKGsP?O?u@@i@</points>
    </polyline>
    <duration>
     <value>33</value>
     <text>1 min</text>
    </duration>
    <html_instructions>At the roundabout, take the &lt;b&gt;2nd&lt;/b&gt; exit onto &lt;b&gt;A93&lt;/b&gt;</html_instructions>
    <distance>
     <value>460</value>
     <text>0.5 km</text>
    </distance>
    <maneuver>roundabout-left</maneuver>
   </step>
   <step>
    <travel_mode>DRIVING</travel_mode>
    <start_location>
     <lat>56.3885126</lat>
     <lng>-3.4811748</lng>
    </start_location>
    <end_location>
     <lat>56.3954510</lat>
     <lng>-3.4388888</lng>
    </end_location>
    <polyline>
     <points>ekdwIh|fTE?CACCCECCACAEAE?KAG?G?I@E@I@GBEBE@CBCDAD?D?NoCp@qHBUBi@LaCRwEhAqWn@qM@u@BmBBkDB}B?_@@Y?I?o@A_@A_AOwGOmL?e@Ae@@c@?c@By@BiADwAAAACAE?C?E@CBA@?`@cJAAAA?CACAC?C@C?CBC@C@?A[AUAc@IwCEe@Ce@m@yE_@oCSqAGUCOIYESGQMa@a@cAkA}BQ[Sa@W_@_@i@iAwAiAqAWSMIMIKEUGqNuDkA[iAWWGYIa@MKCMEkAq@SMQMOOKKOQSWY_@Uc@Q_@KSMYQe@Oa@EMEQGWEWE[E_@AQAQAQ?Y?_@BoCBaB@_@@]Dw@A?CAAAAEAEAC?E?I?C@E?C@C@C@A@ADAC]AO?QAS@S?m@HuDFyC@yA@g@BoA?G?QBiA?c@@aALcK?C</points>
    </polyline>
    <duration>
     <value>271</value>
     <text>5 mins</text>
    </duration>
    <html_instructions>At the roundabout, take the &lt;b&gt;2nd&lt;/b&gt; exit and stay on &lt;b&gt;A93&lt;/b&gt;</html_instructions>
    <distance>
     <value>3257</value>
     <text>3.3 km</text>
    </distance>
    <maneuver>roundabout-left</maneuver>
   </step>
   <step>
    <travel_mode>DRIVING</travel_mode>
    <start_location>
     <lat>56.3954510</lat>
     <lng>-3.4388888</lng>
    </start_location>
    <end_location>
     <lat>56.3953752</lat>
     <lng>-3.4361427</lng>
    </end_location>
    <polyline>
     <points>qvewI`t~SLmO?W</points>
    </polyline>
    <duration>
     <value>20</value>
     <text>1 min</text>
    </duration>
    <html_instructions>Continue onto &lt;b&gt;York Pl&lt;/b&gt;</html_instructions>
    <distance>
     <value>169</value>
     <text>0.2 km</text>
    </distance>
   </step>
   <step>
    <travel_mode>DRIVING</travel_mode>
    <start_location>
     <lat>56.3953752</lat>
     <lng>-3.4361427</lng>
    </start_location>
    <end_location>
     <lat>56.3953124</lat>
     <lng>-3.4343825</lng>
    </end_location>
    <polyline>
     <points>cvewIzb~SJyH@e@</points>
    </polyline>
    <duration>
     <value>19</value>
     <text>1 min</text>
    </duration>
    <html_instructions>Continue onto &lt;b&gt;County Pl&lt;/b&gt;</html_instructions>
    <distance>
     <value>109</value>
     <text>0.1 km</text>
    </distance>
   </step>
   <step>
    <travel_mode>DRIVING</travel_mode>
    <start_location>
     <lat>56.3953124</lat>
     <lng>-3.4343825</lng>
    </start_location>
    <end_location>
     <lat>56.3949527</lat>
     <lng>-3.4218007</lng>
    </end_location>
    <polyline>
     <points>uuewIzw}S@c@DwDFaE@_ANoKBuCDyEBuBD_D?EHwENiN?wBAa@?EAg@CoA</points>
    </polyline>
    <duration>
     <value>117</value>
     <text>2 mins</text>
    </duration>
    <html_instructions>Continue onto &lt;b&gt;South St&lt;/b&gt;</html_instructions>
    <distance>
     <value>776</value>
     <text>0.8 km</text>
    </distance>
   </step>
   <step>
    <travel_mode>DRIVING</travel_mode>
    <start_location>
     <lat>56.3949527</lat>
     <lng>-3.4218007</lng>
    </start_location>
    <end_location>
     <lat>56.3942130</lat>
     <lng>-3.4210271</lng>
    </end_location>
    <polyline>
     <points>msewIfi{SlAsAdAeA</points>
    </polyline>
    <duration>
     <value>15</value>
     <text>1 min</text>
    </duration>
    <html_instructions>Turn &lt;b&gt;right&lt;/b&gt; onto &lt;b&gt;Dundee Rd/A85&lt;/b&gt;</html_instructions>
    <distance>
     <value>95</value>
     <text>0.1 km</text>
    </distance>
    <maneuver>turn-right</maneuver>
   </step>
   <step>
    <travel_mode>DRIVING</travel_mode>
    <start_location>
     <lat>56.3942130</lat>
     <lng>-3.4210271</lng>
    </start_location>
    <end_location>
     <lat>56.3949161</lat>
     <lng>-3.4190127</lng>
    </end_location>
    <polyline>
     <points>ynewIld{Su@uCAEYyAMg@I_@GSIUQk@</points>
    </polyline>
    <duration>
     <value>19</value>
     <text>1 min</text>
    </duration>
    <html_instructions>Take the 1st &lt;b&gt;left&lt;/b&gt; onto &lt;b&gt;Manse Rd&lt;/b&gt;</html_instructions>
    <distance>
     <value>147</value>
     <text>0.1 km</text>
    </distance>
   </step>
   <step>
    <travel_mode>DRIVING</travel_mode>
    <start_location>
     <lat>56.3949161</lat>
     <lng>-3.4190127</lng>
    </start_location>
    <end_location>
     <lat>56.3968092</lat>
     <lng>-3.4190325</lng>
    </end_location>
    <polyline>
     <points>gsewIxwzSULOJUL_@TSLQJYLI@E@K@GAKCMG_DyA</points>
    </polyline>
    <duration>
     <value>28</value>
     <text>1 min</text>
    </duration>
    <html_instructions>Turn &lt;b&gt;left&lt;/b&gt; onto &lt;b&gt;Brompton Terrace&lt;/b&gt;&lt;div style=&quot;font-size:0.9em&quot;&gt;Destination will be on the right&lt;/div&gt;</html_instructions>
    <distance>
     <value>221</value>
     <text>0.2 km</text>
    </distance>
    <maneuver>turn-left</maneuver>
   </step>
   <duration>
    <value>4631</value>
    <text>1 hour 17 mins</text>
   </duration>
   <distance>
    <value>111787</value>
    <text>112 km</text>
   </distance>
   <start_location>
    <lat>55.7689841</lat>
    <lng>-4.3732593</lng>
   </start_location>
   <end_location>
    <lat>56.3968092</lat>
    <lng>-3.4190325</lng>
   </end_location>
   <start_address>Dodside Road, Glasgow, East Renfrewshire G77 6PW, UK</start_address>
   <end_address>4 Brompton Terrace, Perth, Perth and Kinross PH2 7DH, UK</end_address>
  </leg>
  <copyrights>Map data ©2014 Google</copyrights>
  <overview_polyline>
   <points>ckksIzcuY{CeFqD{K_JkKsJwOaDoLuIiLoD{DzAeKOmPwE\_GqEkLad@oCyLoDeG{@|MyBfWqAj@c@s@oFmIeSwNc^sh@}MgR_IqEiLs@{O|BeIH{FsAgWyQ_KeBmF^_IpDuFbGiIjL{JjEoDCuG_C_L}MkHiGm\_HeMcFcHgLsIsa@{FiQcL{WqEm`@yEa[gIqTaPgW}TuHgE}DkAaD{AgRfEm}@gAuYsG_f@aGsIwHyBi`@o@eSbAqT`EyFeCgIsKeCwMwCeaAxCqaAvCmd@fIqZtDyQz@mh@wCel@o@yWkHim@eHuZyDiJaIuF}YkD_Kg@iDkC{CmH_B{NaBeQqCkKsEkI{U{TiN_RuKaV}Io\uDgVqLgoA}Gu`@}Mqg@w\oiAwPce@o`@kdA__@{|@sMco@wG_nAiFyr@Uu^zDkg@f@kUw@wVeDuXcEcRcOk_@ga@ql@uPm[_KyWk^giAyXco@y^ar@yd@kbA}b@gu@iGsO}Lwg@mOgo@uOca@mk@ymAiImKyFmBeFIwSh@_[^aEiAuFuEwDqGsE}OiKsh@iUmbAyF_R{D}FsFgDyEIgHlCoPbMmOrIsHvBoOxAy_@bBo[vD{ZjEaHM{G{BuSsR{UaMqSeByRvCgh@nWoS`HoQ~@{O_BkU_FeRGgMhCgQrImMrKkPhVkNn]_Rda@}Xz]}WbQwl@xUuSbLmUtWyb@~g@uWpQyZdLuWhDqs@Yu_@pCoR]cOsCiMaFmNuIuOiGeOuB_MHsKbB}^bPmWfFaJ|@_AdA}AlAsBe@{fAhhAiOjN{LdEyLSoIsCiIaGyG}HeEmJ}GuWyDec@gGq[wYst@_Oqs@qNs\sl@wjAyzA{yCyw@c_BmIc[cE{e@mByc@iGa`@cLo^sOgq@sP_f@iEsYuBmc@oGe^aIid@yCms@~@cbB`BgsA{@wVe^uvBcG_S}HuPsGoTaFu_@{Fa~@wDo[aDgJwF}HeK_FcV{EoTiLeN{QyOsf@uSky@iSggAuLuy@oMkh@qZiv@yZko@qYcc@gb@{f@}Tw]aPcXuPmO{OkUwY}l@_HsUyIii@gFmVcIuTkLmVqIcWaFoYoBeXi@yj@qBw^{EiZyHySeSmV{J_PyPmj@eXmn@wSwQ{PsKeSsTaSoa@kJ}\_b@ucCmMst@{KaTwLwQkEsLaFmVyDu\oBs`@{AcHq@}Bj@yP[qVnBaQhDk_Aa@y[p@oVSwHaCuPaF}JyDgEaPmEoIoCwFsJMoP~@sy@|AktAG_DrCyCw@{Cy@uDaAg@qCpAaEgB</points>
  </overview_polyline>
  <bounds>
   <southwest>
    <lat>55.7689841</lat>
    <lng>-4.3732593</lng>
   </southwest>
   <northeast>
    <lat>56.3968092</lat>
    <lng>-3.4190325</lng>
   </northeast>
  </bounds>
 </route>
</DirectionsResponse>
