# Supplementary material for: Combining temporal planning with probabilistic reasoning for autonomous surveillance missions
Source: Auton Robots. 2015 Dec 28;41(1):181–203. doi: 10.1007/s10514-015-9534-0 (PMC7175604; doi:10.1007/s10514-015-9534-0)
Supplement: Supplementary file 1 — Supplementary material 1 (zip 45620 KB) [file 10514_2015_9534_MOESM1_ESM.zip › SupplementaryMaterial/UAV/routes/routeFile13.xml]

<?xml version="1.0" encoding="UTF-8"?>
<DirectionsResponse>
 <status>OK</status>
 <route>
  <summary>M80</summary>
  <leg>
   <step>
    <travel_mode>DRIVING</travel_mode>
    <start_location>
     <lat>55.7705560</lat>
     <lng>-4.3702454</lng>
    </start_location>
    <end_location>
     <lat>55.7777701</lat>
     <lng>-4.3594534</lng>
    </end_location>
    <polyline>
     <points>_uksI`qtYQg@aA_BmBeCiBmBeAw@iBuAUYs@{A_EkI]aAmAuDg@aCMu@w@yAs@{@i@oAY_@GIg@o@o@s@eAu@}@k@kAy@GIIKEMEMEQAQSmC</points>
    </polyline>
    <duration>
     <value>70</value>
     <text>1 min</text>
    </duration>
    <html_instructions>Head &lt;b&gt;northeast&lt;/b&gt; on &lt;b&gt;Dodside Rd/B769&lt;/b&gt; toward &lt;b&gt;Netherplace Rd&lt;/b&gt;&lt;div style=&quot;font-size:0.9em&quot;&gt;Continue to follow B769&lt;/div&gt;</html_instructions>
    <distance>
     <value>1078</value>
     <text>1.1 km</text>
    </distance>
   </step>
   <step>
    <travel_mode>DRIVING</travel_mode>
    <start_location>
     <lat>55.7777701</lat>
     <lng>-4.3594534</lng>
    </start_location>
    <end_location>
     <lat>55.7771710</lat>
     <lng>-4.3554574</lng>
    </end_location>
    <polyline>
     <points>abmsIpmrY\a@R_@Vm@Lc@HYFe@Dc@De@?g@@mC@q@?o@@o@@s@A}@Aa@Ac@</points>
    </polyline>
    <duration>
     <value>30</value>
     <text>1 min</text>
    </duration>
    <html_instructions>Turn &lt;b&gt;right&lt;/b&gt; onto &lt;b&gt;Aurs Rd/B769&lt;/b&gt;</html_instructions>
    <distance>
     <value>275</value>
     <text>0.3 km</text>
    </distance>
    <maneuver>turn-right</maneuver>
   </step>
   <step>
    <travel_mode>DRIVING</travel_mode>
    <start_location>
     <lat>55.7771710</lat>
     <lng>-4.3554574</lng>
    </start_location>
    <end_location>
     <lat>55.7833907</lat>
     <lng>-4.3450748</lng>
    </end_location>
    <polyline>
     <points>i~lsIrtqYC?A@C?EACCCCCEAGc@Te@Ne@Fc@@WBe@G_@Ke@O]O[Si@a@_@a@[c@Yi@Ui@]y@i@uAo@eBSo@K]K]K_@YiAo@oCKk@CMYqAk@_Dg@eC]iBI_@Ic@Ou@UkAUkASu@Qs@Y}@Wq@[u@[q@Wi@O[YQKEQM</points>
    </polyline>
    <duration>
     <value>72</value>
     <text>1 min</text>
    </duration>
    <html_instructions>At the roundabout, take the &lt;b&gt;1st&lt;/b&gt; exit onto &lt;b&gt;Stewarton Rd/B769&lt;/b&gt;</html_instructions>
    <distance>
     <value>1031</value>
     <text>1.0 km</text>
    </distance>
    <maneuver>roundabout-left</maneuver>
   </step>
   <step>
    <travel_mode>DRIVING</travel_mode>
    <start_location>
     <lat>55.7833907</lat>
     <lng>-4.3450748</lng>
    </start_location>
    <end_location>
     <lat>55.7837596</lat>
     <lng>-4.3469649</lng>
    </end_location>
    <polyline>
     <points>eensItsoYEDC?C@G?Mx@OhAKbBIhC</points>
    </polyline>
    <duration>
     <value>12</value>
     <text>1 min</text>
    </duration>
    <html_instructions>At the roundabout, take the &lt;b&gt;1st&lt;/b&gt; exit</html_instructions>
    <distance>
     <value>133</value>
     <text>0.1 km</text>
    </distance>
    <maneuver>roundabout-left</maneuver>
   </step>
   <step>
    <travel_mode>DRIVING</travel_mode>
    <start_location>
     <lat>55.7837596</lat>
     <lng>-4.3469649</lng>
    </start_location>
    <end_location>
     <lat>55.7847934</lat>
     <lng>-4.3514451</lng>
    </end_location>
    <polyline>
     <points>ognsIn_pYFHBDBF@H?B?b@APAFCFCHAjACtEEhAG|@CVGl@Gd@Ij@S|@IRAFCHKb@Oj@CNCDEFMFKBI@M@QACAAAACAAEK</points>
    </polyline>
    <duration>
     <value>25</value>
     <text>1 min</text>
    </duration>
    <html_instructions>At the roundabout, take the &lt;b&gt;2nd&lt;/b&gt; exit</html_instructions>
    <distance>
     <value>357</value>
     <text>0.4 km</text>
    </distance>
    <maneuver>roundabout-left</maneuver>
   </step>
   <step>
    <travel_mode>DRIVING</travel_mode>
    <start_location>
     <lat>55.7847934</lat>
     <lng>-4.3514451</lng>
    </start_location>
    <end_location>
     <lat>55.8502204</lat>
     <lng>-4.2892977</lng>
    </end_location>
    <polyline>
     <points>}mnsIp{pYIMEGCGCKSq@K[EQGQKSGMKQIQKOKOKKIIMKSQcAu@g@_@_@UOMACKWuAu@o@]a@So@_@iAu@m@c@YU[Ue@a@{@s@w@s@w@y@s@w@m@s@u@_AaAqAs@aA_AwAe@u@_AyAs@kAwA{BwA}Bm@aA{AcCwA}Bq@gAo@eAo@cA_A{A_AyA_AuAmA}Aw@}@w@u@c@_@SQMKs@e@q@a@SKs@[kAc@cAWu@M}@Ms@Ey@Ak@?a@@u@DS@m@Fi@Hi@F{GfAm@J]F]Di@Fa@Bw@Dg@@O?_@?s@Cu@ESCu@Ki@KYGi@OUGYKSKICk@WeAi@i@[y@k@{@s@eAcAu@q@m@m@yAsAq@g@_@UWQw@e@a@Sc@Uy@Yy@Wi@Mi@Ki@Gg@GgAI]?[?W@W@e@B[@c@D[F_@Fa@J]Jk@RWHc@RWNkAn@s@f@m@d@WZOLKJ[Zi@j@g@l@e@p@s@`Aq@fAo@bAq@`AQXUXs@|@e@h@{@r@w@j@k@Z{@^m@Pc@Jk@Ha@Fk@@m@@UA_AEaAOkA]kAg@{@i@w@o@cAeAaBuBw@eAU[SWU[iA{Au@}@u@y@mAeAOMQMOIKGs@]o@Uq@WcBa@iDo@iCi@cIyAYCuAWuAYu@Ou@Sc@Oi@Sw@a@iAs@s@k@q@s@QQW[o@}@c@q@_@o@i@oAi@uAk@gBa@}Aa@eBg@cCe@iCy@sEeAyFUkAOs@c@gBK_@[iAWy@u@qBO_@aAwBeDgGu@yAm@qA[u@c@mA[cA_@mA]qAg@uBMy@]oB[{BWaCKcAa@}F[mEQwBU{BQwA[}B_@yBc@}B[wAc@gB]kAi@cBa@mAg@uAo@_Bc@cAO_@qAyCu@eBu@aBUc@MYo@kAq@mAU_@QYOUm@y@g@q@_@g@a@c@e@i@[Y][]W_@WOKKE]Qk@Uu@UgAYqBi@uA_@YGm@Ok@Oa@Oc@MYKg@SWOSMc@a@UWW]Ua@KQMWACIOKWIUIWIWGWMi@GWEYEYKs@E]CWGm@C[Eo@Co@Ew@Cw@Aa@?WAs@Ag@?_@?k@?c@?q@@y@DuABy@Du@Bq@Fw@?EDm@Dg@Ba@\}A</points>
    </polyline>
    <duration>
     <value>404</value>
     <text>7 mins</text>
    </duration>
    <html_instructions>Merge onto &lt;b&gt;M77&lt;/b&gt; via the ramp to &lt;b&gt;Glasgow/M8&lt;/b&gt;</html_instructions>
    <distance>
     <value>9357</value>
     <text>9.4 km</text>
    </distance>
   </step>
   <step>
    <travel_mode>DRIVING</travel_mode>
    <start_location>
     <lat>55.8502204</lat>
     <lng>-4.2892977</lng>
    </start_location>
    <end_location>
     <lat>55.8686341</lat>
     <lng>-4.2065372</lng>
    </end_location>
    <polyline>
     <points>{f{sIbwdYj@}HDe@P}BT_DBe@Bq@FgABc@@_@@a@@g@Bq@@o@?m@@s@@iA?u@Aw@?}@AWA{@Am@Cy@M_DEm@Ci@Ei@Cc@Eg@Ea@Go@Em@Ea@K{@WcCw@uHCMm@yFWuBKo@Ko@Km@Mm@I_@I]K[IWK[M]_@_AMWMUKQIMYc@MQSUOQMMMOKIOKMKOIMI_@OYKOEMEOEOEMCQEEAe@Me@MGCUEUGKAOCMAKAKAM?qACcACK?qEEu@Aw@AiEEkDG{@Cq@?_@Aa@?c@?a@?oACkAAo@?U?O?S?O@Q@WBO@QBQDiDt@cKvBoBb@}AZ_@DYBI?M@MAa@Ke@Mc@Oc@Og@W]UUOMMQOOOSQMOWW[][_@W[Y_@Yc@SYU]Wc@MUKSKUKUISIUQg@K[GWGWGWG[G_@K_AEYC]Ca@C[AYAc@Cu@Au@CcCEgBAS?]AOAWCo@[sJSqFQqFq@cRC_ACcAAuABsCFuB^eLBq@@c@Bg@FwB@[XsIPgFDuAFsA@]LiCPkDDw@Dy@?AF_ADw@Dy@F{@NmCXoEJeCJqAHkADg@Fs@Hw@Ju@Jy@Js@Lq@TkARu@Ps@Ng@Rm@Ng@To@Ro@Ro@Rm@Rm@Rq@v@_Cd@wARq@Rq@HWFUNm@FYFYF]Jq@Fe@D_@Fe@BU@UDe@Dm@Bc@F_BBy@Bi@@g@Bk@B}@@u@BgBFoCBgCBeC@_B?mA?{C?iA?{@CqBCeBCq@Am@Gg@GoAI{AMiBQ}B[gDSyBKeBIqAIqAGwACmACgAG}BEeCGgCE{ACcAEaAIcAIgAEg@YgCc@eDyCoTs@uF</points>
    </polyline>
    <duration>
     <value>337</value>
     <text>6 mins</text>
    </duration>
    <html_instructions>Continue onto &lt;b&gt;M8&lt;/b&gt;</html_instructions>
    <distance>
     <value>7201</value>
     <text>7.2 km</text>
    </distance>
   </step>
   <step>
    <travel_mode>DRIVING</travel_mode>
    <start_location>
     <lat>55.8686341</lat>
     <lng>-4.2065372</lng>
    </start_location>
    <end_location>
     <lat>55.8743265</lat>
     <lng>-4.1986482</lng>
    </end_location>
    <polyline>
     <points>}y~sIzqtXYg@ACCIm@iDe@yBgC}KUeASw@W_AWu@Sk@Uk@Uk@Wg@Wa@Ye@Ya@QQQUOOYYQOSOGGWOKGUMGC]Oa@OYIOE]Gc@Ia@GmFy@</points>
    </polyline>
    <duration>
     <value>37</value>
     <text>1 min</text>
    </duration>
    <html_instructions>Take the &lt;b&gt;M80&lt;/b&gt; exit toward &lt;b&gt;Stirling/Kincardine Bridge&lt;/b&gt;</html_instructions>
    <distance>
     <value>862</value>
     <text>0.9 km</text>
    </distance>
    <maneuver>ramp-left</maneuver>
   </step>
   <step>
    <travel_mode>DRIVING</travel_mode>
    <start_location>
     <lat>55.8743265</lat>
     <lng>-4.1986482</lng>
    </start_location>
    <end_location>
     <lat>55.9999369</lat>
     <lng>-3.9227209</lng>
    </end_location>
    <polyline>
     <points>q}_tIp`sX_@G]Gm@IsASA?_@Gk@GE?{AMa@CoAEi@Au@A}@?o@@c@AmAGc@Ee@K_@KUKQKKGMI[S][YYSWS[QYU_@Wk@Um@Uo@Qk@Ia@Kc@Kc@Ko@Gg@MmAMqAImAMmBMkCEi@Ei@KoAMiAIw@OgASkAKk@Mk@G[Qq@WcAK_@Wy@a@gAUg@a@aAWg@c@w@Ye@W_@[e@QUm@q@w@w@{@u@kAgAeD{CqAkAu@s@_EwDeAgAw@{@m@u@y@eAw@cAcBgCg@u@_A}AeAmBa@u@i@gAi@gAaAyB{@sBcAkCWs@gAaDg@_B}AwFc@_B_@aB]yAQw@[aB]aBa@cCSgAQgA_@mCU}AQyAGk@UkBQeBU_CSeCOsBK}A[_F_@cF]mEQuBe@aFg@_Fu@oGOsA_@uCc@yC_@iCa@qCi@eDO{@UsAi@yCe@aC{@gEc@kB[qAYsA}@iDEOqAuE_AgDmDgMiHoWmAgE}AuFiAwDaCaIcCyHuAiE{@cCK]M[u@}BuAyDkA_DkAaDwB}FaCqGuEgMyEiMsBwFuB{FaAiCkDuIs@eBsB_FkAoC_DcHcH_OgA}BkAoCiBwEuBcG{B}GsBmHACcAaEqAuFcA{Eu@qEg@kDe@_Ea@aEg@}F[kFc@sI_@}Im@qMa@eJ]iIe@qJQyCUaD[sDa@eEs@aHUgCSgDMmCKiDEiDCaB?i@BuDDeBBkBFcBJiBV_Eb@{Ed@yEZaDV}CPgCPsDH}BHeF@sDEoDEuCKsC_@}GYgDKaA]eDQqAa@{CKm@OeAQcAUmASkAYsA_@eBYkAa@_BSs@Oo@]gA_@sAa@uA]kAe@qAg@wAYy@CIUi@a@aAGMSa@O]sAkCeAmB[k@Ye@c@u@]g@cA{Ag@s@a@k@s@_AyAwBi@w@g@u@e@q@gBiCyB_DaFkH}AyBu@iAi@y@{@uAq@iAuA_Cu@yAiBoDkB{D{@mBWk@s@cB}@yBUk@M]_BkEsAwD]aA}@wCcB}FoA}Eo@_Cc@aBi@oB]gAmCwIkAeD]}@}AkEe@qAiAaDM]{AcEm@{A}@{BO]iAmCeB}Dm@sAUi@ISACa@_Au@eBw@iBqA}CaCkFSa@u@}A}@mBwBiEkAyBO[_AcBWe@Ua@Yg@_AaByAiCu@mA{AgCq@mAa@w@}AuC_BcD_BkDsCkGMYk@oAa@{@qAsCoAqCyAaDgCuFsBoE}BcFsCkGa@{@}@eBUc@c@y@e@{@gAqBYe@qBgD{@yAq@kAoBeD_C{Do@iAmAmBGMaAaBuCyEkAsBsAeCk@gAa@{@q@yAO]O]Sg@_@}@aAcC]_Ac@sAu@{Bw@mC_DyLWsAe@_CoAmGOy@Qw@c@aCgAmFmAyFy@sDg@yB{AyFsAsEaAaDk@gBiAkD]_AwAuD_@cAg@oAcB_E}BeFiCqFoBeEyDmIeAyBeBuDqL}VcHeOwA_DeAoBe@u@e@s@Y_@[]y@w@a@_@e@]iAq@q@Y_AU}@Kq@GcACw@?w@@gFJwABY@c@Bi@@{CJsADsBF{CJkFL}CHeA@}@?s@Em@Ga@GoA]YKu@Wo@[{AmAcAeAe@e@s@_AYc@s@mAu@_B_@{@yBcHMs@k@iCe@aCm@sCKs@}@oE}@mE}@qEeAkFi@mCQy@Qy@aAeFu@sDm@yCq@sD{@uDu@gDWiAc@gBg@kBkAiEm@uBOk@</points>
    </polyline>
    <duration>
     <value>869</value>
     <text>14 mins</text>
    </duration>
    <html_instructions>Continue onto &lt;b&gt;M80&lt;/b&gt;</html_instructions>
    <distance>
     <value>23573</value>
     <text>23.6 km</text>
    </distance>
   </step>
   <step>
    <travel_mode>DRIVING</travel_mode>
    <start_location>
     <lat>55.9999369</lat>
     <lng>-3.9227209</lng>
    </start_location>
    <end_location>
     <lat>56.0435002</lat>
     <lng>-3.8107769</lng>
    </end_location>
    <polyline>
     <points>snxtI~c}V_@k@GOu@{Bi@eBk@}Ay@cBs@mAgAqB_AmBWq@So@YgAQaAUyAGg@EWEm@AGGeBAkAAsABsABkAFiAh@qKFyARkDHeBFmB@mCAs@@M?MCw@Au@MeCOwBOsA[yBcBmIkAsF}AiHeCmLoAgGMm@CMS{@_AmEsAoGy@}D_BqHyBqKmCeMeA}EUkASaAYiA]yAi@yBi@sB[iA}@}CQk@a@mA]iAm@cBuA{DkAsCk@sAu@cBw@aBcAsBoA}BYe@qA}BKMKOIMIKiBuC{AsB{AkBOSqBiCg@o@mu@}_AgCaDoCkD{BuCo@w@g@m@aAoAuBmCKQgAyAWc@y@oAk@_Aq@iAu@sAm@iAmAcCm@qAaAyB_A{Bk@wAs@kBs@sB{@iC]gA_@sAc@wAWcAe@aBYkAc@iB_@}A_@eB]gBg@iC[}AYiBYeB]eCWkB[gCMoAOqAMqAKy@C_@MeAE]Kw@Kw@UiBSuAMw@QcAUkAMs@Km@]aBOw@Qw@[yAU}@UaAo@eC[mASo@e@eBg@{Ag@yAkA_D_A_CcCyFcA}BgD{HaA}B{BgFw@iBi@mAmAsCs@cBUk@{@yBs@yBYeAQq@_@eBYeBUcBIq@Eg@OkBGy@E{@CqAEqB?}@@qA@qAHoBFwALkCLmCD{A@w@@cA@qAA{A?CAw@EcBIoB?ECa@?c@@q@</points>
    </polyline>
    <duration>
     <value>313</value>
     <text>5 mins</text>
    </duration>
    <html_instructions>Keep &lt;b&gt;left&lt;/b&gt; at the fork to continue on &lt;b&gt;M876&lt;/b&gt;</html_instructions>
    <distance>
     <value>8926</value>
     <text>8.9 km</text>
    </distance>
    <maneuver>fork-left</maneuver>
   </step>
   <step>
    <travel_mode>DRIVING</travel_mode>
    <start_location>
     <lat>56.0435002</lat>
     <lng>-3.8107769</lng>
    </start_location>
    <end_location>
     <lat>56.0448672</lat>
     <lng>-3.7896546</lng>
    </end_location>
    <polyline>
     <points>{~`uIjhgVe@mFMcB_@mEeA}Le@wFc@}Ek@oHQqCSiDQeEA[IsCAs@CwACsBCkB?aAAuB@qABmEB_CF_CDiBJoCHsBPiDPoC</points>
    </polyline>
    <duration>
     <value>46</value>
     <text>1 min</text>
    </duration>
    <html_instructions>Continue onto &lt;b&gt;M9&lt;/b&gt;</html_instructions>
    <distance>
     <value>1340</value>
     <text>1.3 km</text>
    </distance>
   </step>
   <step>
    <travel_mode>DRIVING</travel_mode>
    <start_location>
     <lat>56.0448672</lat>
     <lng>-3.7896546</lng>
    </start_location>
    <end_location>
     <lat>56.0478212</lat>
     <lng>-3.7776933</lng>
    </end_location>
    <polyline>
     <points>mgauIhdcV@wAR_H?ABu@@{@?{@?wACuACy@Cw@KgBM{AUoBQsA[gB[{AYiASo@[aA_@cA_@_AWg@k@qAc@{@Ui@Yg@Ug@Wi@MW?AiB_EGMEOMq@</points>
    </polyline>
    <duration>
     <value>31</value>
     <text>1 min</text>
    </duration>
    <html_instructions>At junction &lt;b&gt;7&lt;/b&gt;, take the &lt;b&gt;M876&lt;/b&gt; exit</html_instructions>
    <distance>
     <value>862</value>
     <text>0.9 km</text>
    </distance>
    <maneuver>ramp-left</maneuver>
   </step>
   <step>
    <travel_mode>DRIVING</travel_mode>
    <start_location>
     <lat>56.0478212</lat>
     <lng>-3.7776933</lng>
    </start_location>
    <end_location>
     <lat>56.0547603</lat>
     <lng>-3.7537034</lng>
    </end_location>
    <polyline>
     <points>{yauIpy`Vo@yAIUuAeDq@cBqAgEgAyDiAkEGSg@{BuAeHIe@gA{GuAaMw@wIs@qM[qEk@gFe@gDEWSsAAKyAyHaCkIsBsGqA}C</points>
    </polyline>
    <duration>
     <value>60</value>
     <text>1 min</text>
    </duration>
    <html_instructions>Continue onto &lt;b&gt;M876&lt;/b&gt;</html_instructions>
    <distance>
     <value>1703</value>
     <text>1.7 km</text>
    </distance>
   </step>
   <step>
    <travel_mode>DRIVING</travel_mode>
    <start_location>
     <lat>56.0547603</lat>
     <lng>-3.7537034</lng>
    </start_location>
    <end_location>
     <lat>56.0622375</lat>
     <lng>-3.7378300</lng>
    </end_location>
    <polyline>
     <points>gecuIrc|UwB{E_LoX{BmFWm@KY]s@gDqHs@qBe@qAs@mBiBaGyBoIeA_E{@qDi@{BKSGMEEMOSS</points>
    </polyline>
    <duration>
     <value>54</value>
     <text>1 min</text>
    </duration>
    <html_instructions>Continue onto &lt;b&gt;S Approach Rd/A876&lt;/b&gt;</html_instructions>
    <distance>
     <value>1295</value>
     <text>1.3 km</text>
    </distance>
   </step>
   <step>
    <travel_mode>DRIVING</travel_mode>
    <start_location>
     <lat>56.0622375</lat>
     <lng>-3.7378300</lng>
    </start_location>
    <end_location>
     <lat>56.0665548</lat>
     <lng>-3.7221161</lng>
    </end_location>
    <polyline>
     <points>_tduIl`yUGFKDK@C?E@G?IAICCAGEMOCIEKESC[C]@[?G@K?AFY@M@ADMFQFGFGBc@@a@BM_@qCe@uCQcAqDeQwAuGiBqIcB_I{AiHuAwGYoAKi@CWG_@Ei@AYAIAS?Y?S@W</points>
    </polyline>
    <duration>
     <value>81</value>
     <text>1 min</text>
    </duration>
    <html_instructions>At the roundabout, take the &lt;b&gt;3rd&lt;/b&gt; exit onto &lt;b&gt;Kincardine Bridge/A985&lt;/b&gt;&lt;div style=&quot;font-size:0.9em&quot;&gt;Continue to follow A985&lt;/div&gt;</html_instructions>
    <distance>
     <value>1153</value>
     <text>1.2 km</text>
    </distance>
    <maneuver>roundabout-left</maneuver>
   </step>
   <step>
    <travel_mode>DRIVING</travel_mode>
    <start_location>
     <lat>56.0665548</lat>
     <lng>-3.7221161</lng>
    </start_location>
    <end_location>
     <lat>56.0639780</lat>
     <lng>-3.7011258</lng>
    </end_location>
    <polyline>
     <points>}neuIf~uU@UBWDQDQJWJUf@q@JSdAoBXq@HYNe@l@gCViAf@{BjA}EdAwE`@iBZ}AVyAXeBPoAFe@Fe@J_AH}@HsALyBFcBFaC@uC?}BCmBGmBAWYsF_@yGe@_Ik@kKMaC</points>
    </polyline>
    <duration>
     <value>76</value>
     <text>1 min</text>
    </duration>
    <html_instructions>Slight &lt;b&gt;right&lt;/b&gt; to stay on &lt;b&gt;A985&lt;/b&gt;</html_instructions>
    <distance>
     <value>1423</value>
     <text>1.4 km</text>
    </distance>
    <maneuver>turn-slight-right</maneuver>
   </step>
   <step>
    <travel_mode>DRIVING</travel_mode>
    <start_location>
     <lat>56.0639780</lat>
     <lng>-3.7011258</lng>
    </start_location>
    <end_location>
     <lat>56.0599515</lat>
     <lng>-3.5454286</lng>
    </end_location>
    <polyline>
     <points>{~duI`{qUI@K@IAIEEECEACGOCGCQAQ?Q@S@GBO?mAAg@?KGkBEm@e@kI?MMsBQwDGcCEkC@}C@sC@yADoCJqCFqA`@eKPgDHyAtAwSBa@z@qMV}DFcADqA@wA@{A?sCAuC?mAAcAGeAE{@YoCe@aDSsA[yBKgAIw@WeD_@eF]qEc@_Ga@oFa@wFY{Du@aKSsCK}AMiBIoBAyAC{@AuAC_B?gAAiB?qF?_@?cEA_D?}C@gCBoBBcBBsB@y@?{@?m@Ao@As@Cq@Cw@GuAEiAIyBIwBKyCIeBGcBI}BIcCIuBGaBEaA?[?YBkAFiBFaCDyAHqCFaCBwB@{B@cE@gE@{D@qF?mBAsACm@IyCGaDIkCGaCGoCIkCGuCEyACcAA}BAqB@{ABaCDyBDcBBk@@YJuBBm@Du@H_AJoAPuBNwBRcCRuCPgCNqBRsCVgDRgCRiCPgBR_CHw@t@kJb@yF?EVcDRqCL}BHcBD}AFiB@w@BoB@iCAsAAsBG_DIkDI_DIsDIcEKkEMgFKmEGsCC{BAsB@wB@{D@yD@gC?oB@uB@{BBkC@oCDqC@oA@iD@gD@{CBuDB{D@WF}EDsCFmDFmDH_EBmADyADeBDeBFsBFeCLwDLqDv@sSpAu^n@mQTiGN}EHwBHeCDqCD}CLmJJqIH}F@cABy@F{AD{@HeAL{AZ}BTsA^aBd@gBn@kBd@iAd@aAt@oA`B}Bh@iA</points>
    </polyline>
    <duration>
     <value>457</value>
     <text>8 mins</text>
    </duration>
    <html_instructions>At the roundabout, take the &lt;b&gt;2nd&lt;/b&gt; exit and stay on &lt;b&gt;A985&lt;/b&gt;</html_instructions>
    <distance>
     <value>9908</value>
     <text>9.9 km</text>
    </distance>
    <maneuver>roundabout-left</maneuver>
   </step>
   <step>
    <travel_mode>DRIVING</travel_mode>
    <start_location>
     <lat>56.0599515</lat>
     <lng>-3.5454286</lng>
    </start_location>
    <end_location>
     <lat>56.0365329</lat>
     <lng>-3.4382920</lng>
    </end_location>
    <polyline>
     <points>ueduI|msTAU?QBS@KBMVaAFSFSFKDKHEHCF?J?HDFDDJFLz@GXYLKJMl@o@dAiAh@i@b@a@XW\W`@WZSl@]fAi@h@Yt@a@d@Yn@a@d@_@bA}@x@aAn@y@p@aAl@}@j@w@^k@Va@d@o@n@aAf@u@bA{Aj@w@^k@`@m@Xe@Zk@Vk@Re@Tk@Vw@La@Po@Ry@Ns@Jk@Ly@Js@J}@Hs@RgCH{@LiAJu@j@qDf@gDTsATsARmAb@_Cv@iEn@eDRkALq@l@cDTiARcA\}AZwAl@kCF]~AmHr@cDToATkANkAPmAPqBNmBJmBLgDFgCFoCFcDDmALwBJsBT{CLgAFi@b@yDTcBj@eEl@aFNiALoAHcALwAHqAHsAFmAFoD?A@eA?iA?_AAkBC_BC}@CeBKyFCi@MiGIoDO}F]qL]kMEuAw@{XQuGIiDIsBS}GC_AIoCIgDCaB?oAB}ADaAHuAHu@LqAf@kDVqBRqATsALu@Je@JULWR]V[b@i@nAyAdAsAdBuBlAyA^c@t@}@\_@NOPONMPIh@Sr@Yx@YvAg@BArCmAx@[~@a@d@UVQXQ`@[b@c@TWX]TWXc@Va@T_@R]v@eBl@_B`@oAVcAXmAPaANy@b@kCVaBPwARsBTwCj@cHZyDDa@Z}DZuDDo@Do@Dm@Bu@DsA@w@@s@B{@?iC@iB@cF@}E?qAAw@?g@EaAEw@GcAEq@Ca@Ac@Cy@AeBGoEE_FEqCCeAEqAGiAOwC[aGu@wNc@_IG_BCm@Ao@CaB</points>
    </polyline>
    <duration>
     <value>410</value>
     <text>7 mins</text>
    </duration>
    <html_instructions>At the roundabout, take the &lt;b&gt;3rd&lt;/b&gt; exit and stay on &lt;b&gt;A985&lt;/b&gt;</html_instructions>
    <distance>
     <value>7997</value>
     <text>8.0 km</text>
    </distance>
    <maneuver>roundabout-left</maneuver>
   </step>
   <step>
    <travel_mode>DRIVING</travel_mode>
    <start_location>
     <lat>56.0365329</lat>
     <lng>-3.4382920</lng>
    </start_location>
    <end_location>
     <lat>56.0364709</lat>
     <lng>-3.4091883</lng>
    </end_location>
    <polyline>
     <points>is_uIhp~SE@E@GAICCCCGGKCQAM?O?OBMBIFIHIIaA?CEw@GqAEcAAe@Ak@A}@?s@?m@@o@BaABq@Du@De@Do@LuAHiAFeABcABaA@oB?mA@{B@iIGa@GGEIEM?M?G@KBKBGBCBADYBOBY?[@{@?Q@eA?eA@}E@qE?iABuABkCByA@kAH}DD{C?SBoALeH@gAFmDA?A?A?AAA?CA?ACCAC?AACAC?A?C?CAC@C?C?C?C@G@A@C?A@A@A@A@A@AB?@?B?LgEHyABUBi@PsCHiADkA@s@?c@Ae@Ak@Ck@Ew@Ee@E_@Ik@Ks@Mo@Qs@I_@Ia@EWCWAY?W?_@G[GSKS</points>
    </polyline>
    <duration>
     <value>169</value>
     <text>3 mins</text>
    </duration>
    <html_instructions>At the roundabout, take the &lt;b&gt;2nd&lt;/b&gt; exit onto &lt;b&gt;Admiralty Rd/A985&lt;/b&gt;&lt;div style=&quot;font-size:0.9em&quot;&gt;Go through 2 roundabouts&lt;/div&gt;</html_instructions>
    <distance>
     <value>1894</value>
     <text>1.9 km</text>
    </distance>
    <maneuver>roundabout-left</maneuver>
   </step>
   <step>
    <travel_mode>DRIVING</travel_mode>
    <start_location>
     <lat>56.0364709</lat>
     <lng>-3.4091883</lng>
    </start_location>
    <end_location>
     <lat>56.0369160</lat>
     <lng>-3.3963627</lng>
    </end_location>
    <polyline>
     <points>}r_uIlzxSOQEQEQEUCWEc@C_@Co@Ci@A]AU@Q@YHQFKFqAgA_JOwAMaBImAEmAAm@CeBK_NAiAI}FDu@B{@Dm@H}@JoALeAFWFWR]</points>
    </polyline>
    <duration>
     <value>59</value>
     <text>1 min</text>
    </duration>
    <html_instructions>At the roundabout, take the &lt;b&gt;2nd&lt;/b&gt; exit onto &lt;b&gt;Admiralty Rd/A921&lt;/b&gt;</html_instructions>
    <distance>
     <value>834</value>
     <text>0.8 km</text>
    </distance>
    <maneuver>roundabout-left</maneuver>
   </step>
   <step>
    <travel_mode>DRIVING</travel_mode>
    <start_location>
     <lat>56.0369160</lat>
     <lng>-3.3963627</lng>
    </start_location>
    <end_location>
     <lat>56.0370124</lat>
     <lng>-3.3952405</lng>
    </end_location>
    <polyline>
     <points>wu_uIfjvS?A?A?A?C?A?A?A?C?A?A@C?e@?UAQCi@CYCUE[</points>
    </polyline>
    <duration>
     <value>8</value>
     <text>1 min</text>
    </duration>
    <html_instructions>At the roundabout, take the &lt;b&gt;1st&lt;/b&gt; exit onto &lt;b&gt;A921&lt;/b&gt;</html_instructions>
    <distance>
     <value>72</value>
     <text>72 m</text>
    </distance>
    <maneuver>roundabout-left</maneuver>
   </step>
   <step>
    <travel_mode>DRIVING</travel_mode>
    <start_location>
     <lat>56.0370124</lat>
     <lng>-3.3952405</lng>
    </start_location>
    <end_location>
     <lat>56.0414381</lat>
     <lng>-3.3684224</lng>
    </end_location>
    <polyline>
     <points>iv_uIfcvSAAAA?AAAAA?AAA?CAC?C?C?C?C?C?C?C@E@E@A?C@A@A@A@AB?@A@?@?@@@?@@B@Ri@FQDOF[Lw@D}@LyBBw@@w@?}@?iAAm@CuAEqAKqAKsAOaB_@uDs@aGs@eG_AqIs@iGuA{LU{BMmAWsDWuE]iGMkBMsAa@oD]yBIg@YuA[wAiB_IcDaNWs@KSIOMO</points>
    </polyline>
    <duration>
     <value>117</value>
     <text>2 mins</text>
    </duration>
    <html_instructions>At the roundabout, take the &lt;b&gt;2nd&lt;/b&gt; exit and stay on &lt;b&gt;A921&lt;/b&gt;</html_instructions>
    <distance>
     <value>1811</value>
     <text>1.8 km</text>
    </distance>
    <maneuver>roundabout-left</maneuver>
   </step>
   <step>
    <travel_mode>DRIVING</travel_mode>
    <start_location>
     <lat>56.0414381</lat>
     <lng>-3.3684224</lng>
    </start_location>
    <end_location>
     <lat>56.0424446</lat>
     <lng>-3.3624101</lng>
    </end_location>
    <polyline>
     <points>_r`uIr{pSC?A?A?AAECGICGCKCK?I?O@I@KCc@Ac@C_@CG[eBIg@Kk@O}@Gg@Ks@Iu@IeAEi@Em@CWAi@A_@AKC}@?c@Am@@WCc@Ew@KgA</points>
    </polyline>
    <duration>
     <value>31</value>
     <text>1 min</text>
    </duration>
    <html_instructions>At the roundabout, take the &lt;b&gt;2nd&lt;/b&gt; exit and stay on &lt;b&gt;A921&lt;/b&gt;</html_instructions>
    <distance>
     <value>402</value>
     <text>0.4 km</text>
    </distance>
    <maneuver>roundabout-left</maneuver>
   </step>
   <step>
    <travel_mode>DRIVING</travel_mode>
    <start_location>
     <lat>56.0424446</lat>
     <lng>-3.3624101</lng>
    </start_location>
    <end_location>
     <lat>56.0508154</lat>
     <lng>-3.3198538</lng>
    </end_location>
    <polyline>
     <points>gx`uI`voSAAAA?A?AAA?A?AAC?CAE?CEME]Mo@Gk@AK@IcAeHu@}Ey@uF_@eC{@cGk@uDs@uEi@kCe@{Ce@}EQsASuA]}Bi@uCIYo@yBu@uBiA{Ce@iASq@Sq@]uAY{AYaBUmAe@mCOcAIa@Gu@_@kGGuAC[OeDIuBKeBCkAA{A?_@?S@kBA{@EeAIgAe@aHa@wF]oEW{Dc@{Ea@oEe@qF[qDW_D[kDMyAKmAEu@EmACkAG_AO{@Mu@QiAKaAg@aG[aE</points>
    </polyline>
    <duration>
     <value>159</value>
     <text>3 mins</text>
    </duration>
    <html_instructions>At the roundabout, take the &lt;b&gt;1st&lt;/b&gt; exit and stay on &lt;b&gt;A921&lt;/b&gt;</html_instructions>
    <distance>
     <value>2834</value>
     <text>2.8 km</text>
    </distance>
    <maneuver>roundabout-left</maneuver>
   </step>
   <step>
    <travel_mode>DRIVING</travel_mode>
    <start_location>
     <lat>56.0508154</lat>
     <lng>-3.3198538</lng>
    </start_location>
    <end_location>
     <lat>56.0785243</lat>
     <lng>-3.2926123</lng>
    </end_location>
    <polyline>
     <points>slbuI`lgSKBGAGGGMAOSAUOa@WgCsB}@o@s@c@e@M_Ck@iCo@uBk@OE{Cu@yFsAKCq@M]IoCs@kAWoBg@}Bk@sBe@}@SMCSG}@Ik@Mk@Wy@_@qAs@wB}AwAeA}BiB}BeBgCeBsCiB}AeAk@W_@WEAe@I_AUeB]kAS{BGkCGs@Ic@K[M_CiAyDmBkEwBkAy@?Aq@c@_@Sa@Cg@JkAf@m@Vg@R]De@IcCaA}D}Am@k@W]Sk@Q{@K{@OkBSqGMqCAOCq@KyC?eABw@LaBR}CJuAJqALiBF}@Bi@?u@Am@Iu@{@uGKq@iBgMeAqHKm@Y{B</points>
    </polyline>
    <duration>
     <value>221</value>
     <text>4 mins</text>
    </duration>
    <html_instructions>At the roundabout, take the &lt;b&gt;1st&lt;/b&gt; exit onto &lt;b&gt;B9157&lt;/b&gt;</html_instructions>
    <distance>
     <value>4036</value>
     <text>4.0 km</text>
    </distance>
    <maneuver>roundabout-left</maneuver>
   </step>
   <step>
    <travel_mode>DRIVING</travel_mode>
    <start_location>
     <lat>56.0785243</lat>
     <lng>-3.2926123</lng>
    </start_location>
    <end_location>
     <lat>56.0936002</lat>
     <lng>-3.1954274</lng>
    </end_location>
    <polyline>
     <points>wyguIxabSwAmJCSAMEe@g@_KGkA]mFM_BGq@Gq@E]E_@U}Ac@yBeAaFCIk@aDW{AIuAKsACyB@}B?cG@}EEkCO_Fe@sLQmCa@_Ha@iE}@kG}AaKq@aEeA{EuCoLqDoMs@eCuB_IsCkK}@qDs@}DaBsL}A{Lg@qE_@aDgAwMqAmQu@{Ku@uJw@uKe@yFKoA}@oLgBoWu@gKUsCIqBEwAAmA?_A?SB}AFcCXeFdAsRj@yKJuBB{B@wACmAGwBOqCY{E{B_TsAwLm@uFeAyKq@qH]iDY}CkAoLu@wHq@gHEc@</points>
    </polyline>
    <duration>
     <value>300</value>
     <text>5 mins</text>
    </duration>
    <html_instructions>Continue straight to stay on &lt;b&gt;B9157&lt;/b&gt;</html_instructions>
    <distance>
     <value>6378</value>
     <text>6.4 km</text>
    </distance>
    <maneuver>straight</maneuver>
   </step>
   <step>
    <travel_mode>DRIVING</travel_mode>
    <start_location>
     <lat>56.0936002</lat>
     <lng>-3.1954274</lng>
    </start_location>
    <end_location>
     <lat>56.0972952</lat>
     <lng>-3.1647537</lng>
    </end_location>
    <polyline>
     <points>_xjuIlboRe@yEc@sE_@mDU_CQaBIi@Ik@O_A[kB_DaR_AgFKm@Ig@E[CYC[Aa@Aq@KkHC}BAyA?wB?}BC}AC_AGcBMwCG{AGuACcBCkAAy@@iBDaDHmDHkEBmD@eA?cA?aAC}@CaACs@Co@G}@Y{Ca@eDSaBS{AUcBAAM{@MaAGk@EUKiAMqACWAUCo@</points>
    </polyline>
    <duration>
     <value>121</value>
     <text>2 mins</text>
    </duration>
    <html_instructions>Continue onto &lt;b&gt;B9157&lt;/b&gt;</html_instructions>
    <distance>
     <value>1978</value>
     <text>2.0 km</text>
    </distance>
   </step>
   <step>
    <travel_mode>DRIVING</travel_mode>
    <start_location>
     <lat>56.0972952</lat>
     <lng>-3.1647537</lng>
    </start_location>
    <end_location>
     <lat>56.1133905</lat>
     <lng>-3.1540075</lng>
    </end_location>
    <polyline>
     <points>cokuItbiR?@A??AA?A??AA??A?AA??A?A?AA??A?A?A?A?A?A?A@??A?A?A@??A@??A@??ASu@A@A@A??@A?A?A?A??AA?AA?AA??AAA?A?A?AA??A?A?A?A?A?A?A?A?A@??A?A?A@??A?A@??A@??A@?C_@CUCMCOIa@k@iCIa@GUM]KYKSOWMSQOWOWOSESEa@EA?c@EUEMEUIOIECIE_Ao@cBkAcAk@YQ_@Sa@SIEq@Ya@OoAc@e@QoC_A_Cy@wDsAmAc@}Ak@mA_@YFcC{@kDmA{@]s@Yc@M{DaBcAg@o@[sBaA[OIEMIyDoBkAq@mAs@QKy@i@_Ai@ECu@_@WK</points>
    </polyline>
    <duration>
     <value>204</value>
     <text>3 mins</text>
    </duration>
    <html_instructions>At the roundabout, take the &lt;b&gt;1st&lt;/b&gt; exit onto &lt;b&gt;A921&lt;/b&gt;&lt;div style=&quot;font-size:0.9em&quot;&gt;Go through 1 roundabout&lt;/div&gt;</html_instructions>
    <distance>
     <value>1984</value>
     <text>2.0 km</text>
    </distance>
    <maneuver>roundabout-left</maneuver>
   </step>
   <step>
    <travel_mode>DRIVING</travel_mode>
    <start_location>
     <lat>56.1133905</lat>
     <lng>-3.1540075</lng>
    </start_location>
    <end_location>
     <lat>56.1133795</lat>
     <lng>-3.1515849</lng>
    </end_location>
    <polyline>
     <points>usnuIp_gRE]Mq@Kc@CSCQAU?QAU?c@@S?G@I@IHUDQ@QLwAFg@</points>
    </polyline>
    <duration>
     <value>60</value>
     <text>1 min</text>
    </duration>
    <html_instructions>Turn &lt;b&gt;right&lt;/b&gt; onto &lt;b&gt;Williamson's Quay&lt;/b&gt;</html_instructions>
    <distance>
     <value>160</value>
     <text>0.2 km</text>
    </distance>
    <maneuver>turn-right</maneuver>
   </step>
   <duration>
    <value>4833</value>
    <text>1 hour 21 mins</text>
   </duration>
   <distance>
    <value>100857</value>
    <text>101 km</text>
   </distance>
   <start_location>
    <lat>55.7705560</lat>
    <lng>-4.3702454</lng>
   </start_location>
   <end_location>
    <lat>56.1133795</lat>
    <lng>-3.1515849</lng>
   </end_location>
   <start_address>Dodside Road, Glasgow, East Renfrewshire G77 6PW, UK</start_address>
   <end_address>51 Williamson's Quay, Kirkcaldy, Fife KY1 1JS, UK</end_address>
  </leg>
  <copyrights>Map data ©2014 Google</copyrights>
  <overview_polyline>
   <points>_uksI`qtYeP_SsIeUcD{GqIsH[y@ZaFdAqKCiI}@?qGUyF_J}DwNoJca@mBcBk@hKoA|Uy@rCkADoCoGqPkLiJ{I}McSkOoVcK_MqLgE}IRsPzBuHc@cG}BuM{KsIwDmHa@mGfAiHtEuH`KsIxIkIpAyG{AyGuG{JoLwH{Ci\mG_JgGwHqRcHc^eMaYmFgSwDya@iGsX}Qo_@oFgFuLoDmG{BmCwD_C_OLqW`Dkc@_@w[{F}g@oFeLyGsCkS}@s[UgY|FkE_@aKmJeEiMkAi_@uAkp@~Asf@xCuk@lFiYbH_WjAmZDoYcAaSyCso@qHqh@iIa^eIiKqUeEaLYoGgAqDaEcCoI_E}`@_EiLeHyIeVuUoMqSqMo^cFcVaJmaA}Guh@kGe[kk@goBk_@ucA{_@u}@iT{n@sFoYkCkZ_GanA{Dml@t@a\tDuk@yB{h@eDsSiL{_@iU}^oVs^gP}\y]ehAeV}l@c^mr@kj@{kAy\kl@uMmVeMaa@iJ}d@gNqf@uXun@kb@m|@sJuGcREsYz@oOs@eGgEgDwE}EsNkCsMoKci@kJ}b@}HgVmI}Rw@uMfBua@a@iQ}O}w@eZwtAkKiZeKyRqyAclBgJgOmMm[}FmTkFwZqFeb@cE_RuLs\mSoe@aGgUw@}Px@yWOgOaEmi@uCsf@Co[vAor@gDeUsFmMaE{JmL{]oEcV}E}l@kB{NqIe\o]ey@}Oqj@{CwAToFUeFaIu`@qLek@G}D`D_HpMym@n@sZmD_n@w@m@?wE{Ao\z@qg@vEav@MqVsLuvA]gy@oAyi@Ryv@mAg`A~C{n@vHaeAuAyiA`@mfAfDmuAhGszB`GoVhEmJpAkCb@VjB_@fH{GlJsFzT{ZhDmJhBcOpMmu@`H{\dB__@hHiv@qAmeAyCofADuW|CgSfLyN`FmE|N_GvEuEzFgOtHew@Kuj@aEwjAq@{BRkBGuXj@eTWmLh@c\f@og@jAkSK_KuA}HyAoLm@oPaAs_@p@iSZcAWyE?{@dAkBd@uOyDmb@{Huz@eG__@cGsSiDqb@yFs`@wH_i@{HuX{DgS}Aa[w@gVwFsr@}A_TkCkSoIoGwYiHkUqF{LmFyW{QyQmBcUiLoIbAgKiFaAoGa@_ZbA{R_Kos@oBs[cEuUs@kb@iBaa@oFy_@}X}gAgGcf@eGwx@eJmpAbBuh@|@cVu@sPyNqwA_Gam@uHad@qAkn@?ko@iE_`@GAAY[y@Ei@A{@iByHsC{BoN}Gij@eRk_@mRSeJT_C</points>
  </overview_polyline>
  <bounds>
   <southwest>
    <lat>55.7705560</lat>
    <lng>-4.3702454</lng>
   </southwest>
   <northeast>
    <lat>56.1134881</lat>
    <lng>-3.1515849</lng>
   </northeast>
  </bounds>
 </route>
</DirectionsResponse>
