# Supplementary material for: Combining temporal planning with probabilistic reasoning for autonomous surveillance missions
Source: Auton Robots. 2015 Dec 28;41(1):181–203. doi: 10.1007/s10514-015-9534-0 (PMC7175604; doi:10.1007/s10514-015-9534-0)
Supplement: Supplementary file 1 — Supplementary material 1 (zip 45620 KB) [file 10514_2015_9534_MOESM1_ESM.zip › SupplementaryMaterial/UAV/routes/routeFile15.xml]

<?xml version="1.0" encoding="UTF-8"?>
<DirectionsResponse>
 <status>OK</status>
 <route>
  <summary>M77</summary>
  <leg>
   <step>
    <travel_mode>DRIVING</travel_mode>
    <start_location>
     <lat>55.7743159</lat>
     <lng>-4.3652920</lng>
    </start_location>
    <end_location>
     <lat>55.7777701</lat>
     <lng>-4.3594534</lng>
    </end_location>
    <polyline>
     <points>ollsI`rsYSm@mAuDg@aCMu@w@yAs@{@i@oAY_@GIg@o@o@s@eAu@}@k@kAy@GIIKEMEMEQAQSmC</points>
    </polyline>
    <duration>
     <value>41</value>
     <text>1 min</text>
    </duration>
    <html_instructions>Head &lt;b&gt;northeast&lt;/b&gt; on &lt;b&gt;Dodside Rd/B769&lt;/b&gt; toward &lt;b&gt;Netherplace Rd&lt;/b&gt;&lt;div style=&quot;font-size:0.9em&quot;&gt;Continue to follow B769&lt;/div&gt;</html_instructions>
    <distance>
     <value>553</value>
     <text>0.6 km</text>
    </distance>
   </step>
   <step>
    <travel_mode>DRIVING</travel_mode>
    <start_location>
     <lat>55.7777701</lat>
     <lng>-4.3594534</lng>
    </start_location>
    <end_location>
     <lat>55.7771710</lat>
     <lng>-4.3554574</lng>
    </end_location>
    <polyline>
     <points>abmsIpmrY\a@R_@Vm@Lc@HYFe@Dc@De@?g@@mC@q@?o@@o@@s@A}@Aa@Ac@</points>
    </polyline>
    <duration>
     <value>30</value>
     <text>1 min</text>
    </duration>
    <html_instructions>Turn &lt;b&gt;right&lt;/b&gt; onto &lt;b&gt;Aurs Rd/B769&lt;/b&gt;</html_instructions>
    <distance>
     <value>275</value>
     <text>0.3 km</text>
    </distance>
    <maneuver>turn-right</maneuver>
   </step>
   <step>
    <travel_mode>DRIVING</travel_mode>
    <start_location>
     <lat>55.7771710</lat>
     <lng>-4.3554574</lng>
    </start_location>
    <end_location>
     <lat>55.7833907</lat>
     <lng>-4.3450748</lng>
    </end_location>
    <polyline>
     <points>i~lsIrtqYC?A@C?EACCCCCEAGc@Te@Ne@Fc@@WBe@G_@Ke@O]O[Si@a@_@a@[c@Yi@Ui@]y@i@uAo@eBSo@K]K]K_@YiAo@oCKk@CMYqAk@_Dg@eC]iBI_@Ic@Ou@UkAUkASu@Qs@Y}@Wq@[u@[q@Wi@O[YQKEQM</points>
    </polyline>
    <duration>
     <value>72</value>
     <text>1 min</text>
    </duration>
    <html_instructions>At the roundabout, take the &lt;b&gt;1st&lt;/b&gt; exit onto &lt;b&gt;Stewarton Rd/B769&lt;/b&gt;</html_instructions>
    <distance>
     <value>1031</value>
     <text>1.0 km</text>
    </distance>
    <maneuver>roundabout-left</maneuver>
   </step>
   <step>
    <travel_mode>DRIVING</travel_mode>
    <start_location>
     <lat>55.7833907</lat>
     <lng>-4.3450748</lng>
    </start_location>
    <end_location>
     <lat>55.7837596</lat>
     <lng>-4.3469649</lng>
    </end_location>
    <polyline>
     <points>eensItsoYEDC?C@G?Mx@OhAKbBIhC</points>
    </polyline>
    <duration>
     <value>12</value>
     <text>1 min</text>
    </duration>
    <html_instructions>At the roundabout, take the &lt;b&gt;1st&lt;/b&gt; exit</html_instructions>
    <distance>
     <value>133</value>
     <text>0.1 km</text>
    </distance>
    <maneuver>roundabout-left</maneuver>
   </step>
   <step>
    <travel_mode>DRIVING</travel_mode>
    <start_location>
     <lat>55.7837596</lat>
     <lng>-4.3469649</lng>
    </start_location>
    <end_location>
     <lat>55.7847934</lat>
     <lng>-4.3514451</lng>
    </end_location>
    <polyline>
     <points>ognsIn_pYFHBDBF@H?B?b@APAFCFCHAjACtEEhAG|@CVGl@Gd@Ij@S|@IRAFCHKb@Oj@CNCDEFMFKBI@M@QACAAAACAAEK</points>
    </polyline>
    <duration>
     <value>25</value>
     <text>1 min</text>
    </duration>
    <html_instructions>At the roundabout, take the &lt;b&gt;2nd&lt;/b&gt; exit</html_instructions>
    <distance>
     <value>357</value>
     <text>0.4 km</text>
    </distance>
    <maneuver>roundabout-left</maneuver>
   </step>
   <step>
    <travel_mode>DRIVING</travel_mode>
    <start_location>
     <lat>55.7847934</lat>
     <lng>-4.3514451</lng>
    </start_location>
    <end_location>
     <lat>55.8495776</lat>
     <lng>-4.2973672</lng>
    </end_location>
    <polyline>
     <points>}mnsIp{pYIMEGCGCKSq@K[EQGQKSGMKQIQKOKOKKIIMKSQcAu@g@_@_@UOMACKWuAu@o@]a@So@_@iAu@m@c@YU[Ue@a@{@s@w@s@w@y@s@w@m@s@u@_AaAqAs@aA_AwAe@u@_AyAs@kAwA{BwA}Bm@aA{AcCwA}Bq@gAo@eAo@cA_A{A_AyA_AuAmA}Aw@}@w@u@c@_@SQMKs@e@q@a@SKs@[kAc@cAWu@M}@Ms@Ey@Ak@?a@@u@DS@m@Fi@Hi@F{GfAm@J]F]Di@Fa@Bw@Dg@@O?_@?s@Cu@ESCu@Ki@KYGi@OUGYKSKICk@WeAi@i@[y@k@{@s@eAcAu@q@m@m@yAsAq@g@_@UWQw@e@a@Sc@Uy@Yy@Wi@Mi@Ki@Gg@GgAI]?[?W@W@e@B[@c@D[F_@Fa@J]Jk@RWHc@RWNkAn@s@f@m@d@WZOLKJ[Zi@j@g@l@e@p@s@`Aq@fAo@bAq@`AQXUXs@|@e@h@{@r@w@j@k@Z{@^m@Pc@Jk@Ha@Fk@@m@@UA_AEaAOkA]kAg@{@i@w@o@cAeAaBuBw@eAU[SWU[iA{Au@}@u@y@mAeAOMQMOIKGs@]o@Uq@WcBa@iDo@iCi@cIyAYCuAWuAYu@Ou@Sc@Oi@Sw@a@iAs@s@k@q@s@QQW[o@}@c@q@_@o@i@oAi@uAk@gBa@}Aa@eBg@cCe@iCy@sEeAyFUkAOs@c@gBK_@[iAWy@u@qBO_@aAwBeDgGu@yAm@qA[u@c@mA[cA_@mA]qAg@uBMy@]oB[{BWaCKcAa@}F[mEQwBU{BQwA[}B_@yBc@}B[wAc@gB]kAi@cBa@mAg@uAo@_Bc@cAO_@qAyCu@eBu@aBUc@MYo@kAq@mAU_@QYOUm@y@g@q@_@g@a@c@e@i@[Y][]W_@WOKKE]Qk@Uu@UgAYqBi@uA_@YGm@Ok@Oa@Oc@MYKg@SWOSMc@a@UWW]</points>
    </polyline>
    <duration>
     <value>379</value>
     <text>6 mins</text>
    </duration>
    <html_instructions>Merge onto &lt;b&gt;M77&lt;/b&gt; via the ramp to &lt;b&gt;Glasgow/M8&lt;/b&gt;</html_instructions>
    <distance>
     <value>8813</value>
     <text>8.8 km</text>
    </distance>
   </step>
   <step>
    <travel_mode>DRIVING</travel_mode>
    <start_location>
     <lat>55.8495776</lat>
     <lng>-4.2973672</lng>
    </start_location>
    <end_location>
     <lat>55.8497540</lat>
     <lng>-4.2833242</lng>
    </end_location>
    <polyline>
     <points>{b{sIpifYWQIIIMKSKSKUISGOGQGSIUIYI[Ia@G[Ia@G_@Gc@E]C_@C[CWC_@?QKwC?MCw@?w@Aw@?w@@s@@y@@u@Bw@Bs@Du@Du@Du@PeD\kDLqAPsBNiBRwCLgBJqBFcBDqB@i@@q@@uA</points>
    </polyline>
    <duration>
     <value>43</value>
     <text>1 min</text>
    </duration>
    <html_instructions>Take the &lt;b&gt;A8&lt;/b&gt; exit toward &lt;b&gt;Tradeston/Greenock/M8(W)&lt;/b&gt;</html_instructions>
    <distance>
     <value>932</value>
     <text>0.9 km</text>
    </distance>
    <maneuver>ramp-left</maneuver>
   </step>
   <step>
    <travel_mode>DRIVING</travel_mode>
    <start_location>
     <lat>55.8497540</lat>
     <lng>-4.2833242</lng>
    </start_location>
    <end_location>
     <lat>55.8505186</lat>
     <lng>-4.2765954</lng>
    </end_location>
    <polyline>
     <points>}c{sIvqcY@mB?oBAkACk@Ag@Cq@E{@Cg@YuEK}@QmBQiBg@kESsB</points>
    </polyline>
    <duration>
     <value>19</value>
     <text>1 min</text>
    </duration>
    <html_instructions>Keep &lt;b&gt;right&lt;/b&gt;, follow signs for &lt;b&gt;Tradestone/A8/Carlisle/M74&lt;/b&gt;</html_instructions>
    <distance>
     <value>432</value>
     <text>0.4 km</text>
    </distance>
    <maneuver>keep-right</maneuver>
   </step>
   <step>
    <travel_mode>DRIVING</travel_mode>
    <start_location>
     <lat>55.8505186</lat>
     <lng>-4.2765954</lng>
    </start_location>
    <end_location>
     <lat>55.8390485</lat>
     <lng>-4.2465609</lng>
    </end_location>
    <polyline>
     <points>wh{sIvgbY[wCKu@K}@]cCQkAUmBMmAC[C[C[C[A[C[Cy@Cy@Aa@A{@?mA?aA@i@B}@Bw@By@Fy@Fw@Fw@Hu@Hw@PoALu@Ls@Ns@Nq@Nm@V_ALa@FSPe@Vs@`@_AZo@Xg@Xa@V[PUV[p@s@RO`As@h@_@b@YRQ`@[d@a@NQZYVW\c@VYTYZc@`@k@\g@Zi@NULUVc@^w@d@}@b@}@d@cAVg@LWRc@b@}@n@oAh@cAh@{@T[\e@f@o@j@o@h@k@p@q@n@q@TWX[X]X_@V]^m@j@eA`@y@Zw@Xu@Xw@Vy@d@}Ab@}Ad@}Al@wBj@wB`@aBVkAVkAVkAh@_DZoBZ}BRyAH{@</points>
    </polyline>
    <duration>
     <value>108</value>
     <text>2 mins</text>
    </duration>
    <html_instructions>Continue onto &lt;b&gt;M74&lt;/b&gt;</html_instructions>
    <distance>
     <value>2497</value>
     <text>2.5 km</text>
    </distance>
   </step>
   <step>
    <travel_mode>DRIVING</travel_mode>
    <start_location>
     <lat>55.8390485</lat>
     <lng>-4.2465609</lng>
    </start_location>
    <end_location>
     <lat>55.8382036</lat>
     <lng>-4.2408139</lng>
    </end_location>
    <polyline>
     <points>aaysI~k|X?i@?W@[BW@S?ABa@Bc@TeDPyCHsAFy@@SHw@JkADa@Fg@Hk@Fk@Ly@XiB</points>
    </polyline>
    <duration>
     <value>23</value>
     <text>1 min</text>
    </duration>
    <html_instructions>At junction &lt;b&gt;1A&lt;/b&gt;, take the &lt;b&gt;B763&lt;/b&gt; exit to &lt;b&gt;Polmadie/Rutherglen/A730&lt;/b&gt;</html_instructions>
    <distance>
     <value>373</value>
     <text>0.4 km</text>
    </distance>
    <maneuver>ramp-left</maneuver>
   </step>
   <step>
    <travel_mode>DRIVING</travel_mode>
    <start_location>
     <lat>55.8382036</lat>
     <lng>-4.2408139</lng>
    </start_location>
    <end_location>
     <lat>55.8386810</lat>
     <lng>-4.2396042</lng>
    </end_location>
    <polyline>
     <points>w{xsI`h{XAO?Q?OAO?MAKAKESA?KSa@s@KOU]</points>
    </polyline>
    <duration>
     <value>24</value>
     <text>1 min</text>
    </duration>
    <html_instructions>Keep &lt;b&gt;left&lt;/b&gt; at the fork, follow signs for &lt;b&gt;East Kilbride/Rutherglen/Oatlands/B763/A730&lt;/b&gt; and merge onto &lt;b&gt;Polmadie Rd/A728&lt;/b&gt;</html_instructions>
    <distance>
     <value>99</value>
     <text>0.1 km</text>
    </distance>
    <maneuver>fork-left</maneuver>
   </step>
   <step>
    <travel_mode>DRIVING</travel_mode>
    <start_location>
     <lat>55.8386810</lat>
     <lng>-4.2396042</lng>
    </start_location>
    <end_location>
     <lat>55.8382555</lat>
     <lng>-4.2320310</lng>
    </end_location>
    <polyline>
     <points>w~xsIn`{XOUJ[Pk@BGRm@DODODODQBODOBQDOBQBQBQBQBOBS@QBQ@Q@Q@S@Q@Q?S@Q?S@S?Q?S?QAQ?QIeFCy@?e@Ai@IcEAc@?KAk@GuCAU</points>
    </polyline>
    <duration>
     <value>39</value>
     <text>1 min</text>
    </duration>
    <html_instructions>Turn &lt;b&gt;right&lt;/b&gt; onto &lt;b&gt;Clyde Gateway/New Rutherglen Rd/A728/A730&lt;/b&gt;</html_instructions>
    <distance>
     <value>499</value>
     <text>0.5 km</text>
    </distance>
    <maneuver>turn-right</maneuver>
   </step>
   <step>
    <travel_mode>DRIVING</travel_mode>
    <start_location>
     <lat>55.8382555</lat>
     <lng>-4.2320310</lng>
    </start_location>
    <end_location>
     <lat>55.8541353</lat>
     <lng>-4.2084450</lng>
    </end_location>
    <polyline>
     <points>c|xsIdqyX?SAQCQAQCOAICKAICICKEOGQGOQ_@IQIQCICKAMOUMSe@u@sFyIKOEGGMiCsEGKEGGIGMGIIKQQSSSOOIUKGAE@I?GAOGMIIEKIECGEKKGIGIEKI[EQGQEWEa@CUCa@A]?U?S?_D@aA@sD?Y?q@?aA@m@?Y?_@@a@B{@@S?QBYB[B]@W@Q@Q?S@Q?U?U?S?Q?S?QAS?SAQASCUEg@MqACWGk@EU?AAIAEAII[Ig@CGCQEOGOEOGOIQIUc@gA[q@Ug@Ui@GKEKWg@O[O]Ue@Ug@O]Ue@Ug@Wg@Ui@Ug@Wi@Ug@O[MYM[O[M[O[ISGMGMKUMYOYMQACMSIMEEGKOSKMOQYYQQMMEEIGGEKGIEIEIEIEICKESGo@SKCQE_BUYCUEc@Ge@ISESCUEyEs@UCSAUCSAUCKAQCSCuASSE]I]IWGQCu@Kg@I_@I_@GKASEi@GE?GACAKCWESEWGIAICKEQIKEKGKK</points>
    </polyline>
    <duration>
     <value>252</value>
     <text>4 mins</text>
    </duration>
    <html_instructions>Slight &lt;b&gt;left&lt;/b&gt; onto &lt;b&gt;Shawfield Dr/A728&lt;/b&gt;&lt;div style=&quot;font-size:0.9em&quot;&gt;Continue to follow A728&lt;/div&gt;</html_instructions>
    <distance>
     <value>2611</value>
     <text>2.6 km</text>
    </distance>
    <maneuver>turn-slight-left</maneuver>
   </step>
   <step>
    <travel_mode>DRIVING</travel_mode>
    <start_location>
     <lat>55.8541353</lat>
     <lng>-4.2084450</lng>
    </start_location>
    <end_location>
     <lat>55.8556295</lat>
     <lng>-4.2041655</lng>
    </end_location>
    <polyline>
     <points>k_|sIv}tXGGGKGIEGCIQ}@Gw@Oq@Oy@Qy@O{@Mu@g@qCO{@Y{A_@u@IQKOGIMK</points>
    </polyline>
    <duration>
     <value>28</value>
     <text>1 min</text>
    </duration>
    <html_instructions>Slight &lt;b&gt;right&lt;/b&gt; onto &lt;b&gt;Biggar St/A89&lt;/b&gt;</html_instructions>
    <distance>
     <value>321</value>
     <text>0.3 km</text>
    </distance>
    <maneuver>turn-slight-right</maneuver>
   </step>
   <step>
    <travel_mode>DRIVING</travel_mode>
    <start_location>
     <lat>55.8556295</lat>
     <lng>-4.2041655</lng>
    </start_location>
    <end_location>
     <lat>55.8547010</lat>
     <lng>-4.2027446</lng>
    </end_location>
    <polyline>
     <points>uh|sI`ctXGGIOGSCY?Y@WFSHOHKFCJALBHFHJFRBF@PJ@D?H@H?JAHAFCFCBCDEDGDGFSDUBO@I@I?I?UAEAG?E?G@I</points>
    </polyline>
    <duration>
     <value>33</value>
     <text>1 min</text>
    </duration>
    <html_instructions>At the roundabout, take the &lt;b&gt;2nd&lt;/b&gt; exit</html_instructions>
    <distance>
     <value>222</value>
     <text>0.2 km</text>
    </distance>
    <maneuver>roundabout-left</maneuver>
   </step>
   <step>
    <travel_mode>DRIVING</travel_mode>
    <start_location>
     <lat>55.8547010</lat>
     <lng>-4.2027446</lng>
    </start_location>
    <end_location>
     <lat>55.8555940</lat>
     <lng>-4.2007150</lng>
    </end_location>
    <polyline>
     <points>{b|sIbzsXQGC?A?C@MDg@NC@EAAACCACAKASGo@Ca@CQGSEKMa@K]EWAIEk@Eo@?E@q@</points>
    </polyline>
    <duration>
     <value>47</value>
     <text>1 min</text>
    </duration>
    <html_instructions>Turn &lt;b&gt;left&lt;/b&gt;</html_instructions>
    <distance>
     <value>196</value>
     <text>0.2 km</text>
    </distance>
    <maneuver>turn-left</maneuver>
   </step>
   <step>
    <travel_mode>DRIVING</travel_mode>
    <start_location>
     <lat>55.8555940</lat>
     <lng>-4.2007150</lng>
    </start_location>
    <end_location>
     <lat>55.8552763</lat>
     <lng>-4.2005922</lng>
    </end_location>
    <polyline>
     <points>mh|sInmsX|@Y</points>
    </polyline>
    <duration>
     <value>12</value>
     <text>1 min</text>
    </duration>
    <html_instructions>Turn &lt;b&gt;right&lt;/b&gt;&lt;div style=&quot;font-size:0.9em&quot;&gt;Destination will be on the left&lt;/div&gt;</html_instructions>
    <distance>
     <value>36</value>
     <text>36 m</text>
    </distance>
    <maneuver>turn-right</maneuver>
   </step>
   <duration>
    <value>1187</value>
    <text>20 mins</text>
   </duration>
   <distance>
    <value>19380</value>
    <text>19.4 km</text>
   </distance>
   <start_location>
    <lat>55.7743159</lat>
    <lng>-4.3652920</lng>
   </start_location>
   <end_location>
    <lat>55.8552763</lat>
    <lng>-4.2005922</lng>
   </end_location>
   <start_address>Dodside Road, Glasgow, East Renfrewshire G77, UK</start_address>
   <end_address>Shettleston Road, Glasgow, Glasgow City G31, UK</end_address>
  </leg>
  <copyrights>Map data ©2014 Google</copyrights>
  <overview_polyline>
   <points>ollsI`rsYaBcFu@wDw@yAs@{@i@oAY_@o@y@o@s@eAu@iCeBQUK[Gc@SmC\a@j@mAV}@LiADmAB_E@qECeAE@QIEMiAd@iAHWBe@GeA[y@c@iAcAu@mAmC_Hw@kCyAsGeEgTi@aCk@qBgBcEO[YQ]SUF]bCUlFJNDPC`AGPE`HMfCKdAQpA]pAa@`BGTSNUD_@?IIYi@i@kBg@eAm@}@oB}AyAgAKWuAu@qAq@aEoCuD_DkBqBcBsBuBsCeBmCcH_LsNkUmCsDoBsByBcBeAm@_C_AyBe@qBSeBAwAFuCZeK`BkAJ_BFyCImCc@mBo@u@[oBeAuB_B{BuBgCaCqA}@uCaBsBq@sAYqAOeBIqBF_AF{@N_AVcA\{@b@_CvAaBzAeAfAmA~AgEnGg@r@yAfBsB~AgBz@qA\mAPyABuAGaAOkA]kAg@{@i@w@o@cAeAyC{DiCkDkBwB}AsAaB}@aBm@cBa@iDo@mMcCoB[kCi@yAc@aBu@}B_BcAeAgAyAcAaBsAeDmAeEiAiF{DcTs@{Cg@iBmAkDqAwC{EaJiAgC_AqC}@_Du@oDy@kFc@eE}@kMg@sFm@uEcAwF_A_EgAoDiAcDuD}IoCeGiCsEeCiDaCcCyAaAiAg@}Bo@oGaBkCy@_Ac@w@o@m@u@a@[m@kAa@iAg@mBa@aCQqBOwEE_FH{ETuEPeD\kD^eE|@{MPqHBcEA{DOaE]}F]kDiBaQgAcIk@sFMoBKqEDwFVcFl@uFz@oE|@cDh@yA|@oB|A{BhAoAtAcAbCgBhBeBfB{BjBsCjBoDnBaEpCuF~@wAdAuAvD_EbBqBv@kAlA_CfB_F|CqKlAyEn@wC`AkFv@mF\uC?aAFiAlA_Rb@aETeBXiBAO?a@A]Kk@oAuBOUJ[Ts@d@}ARcA^mCNsC@mAK{G[_QGmAKw@Oo@k@sASu@wHyLaEeHw@{@c@Y]MO@WIi@][[Wq@Y}AIkBDeRDwCH{AJkDEyCk@uFm@mCa@gAkBkEaCeFqGoNw@{A_@k@s@_A_A_AoAq@{Ae@aDe@qB[yG_AkAKoCa@eB_@}Cg@_C]_ASu@]c@i@IQYuBaAaF_B_J}@aBUSQc@Cs@Hk@R[REVJP^DXP@h@AXQJOLi@Fm@Ci@@QUG{@VOEMsAGs@M_@a@aBK{A@w@|@Y</points>
  </overview_polyline>
  <bounds>
   <southwest>
    <lat>55.7743159</lat>
    <lng>-4.3652920</lng>
   </southwest>
   <northeast>
    <lat>55.8557846</lat>
    <lng>-4.2005922</lng>
   </northeast>
  </bounds>
 </route>
</DirectionsResponse>
