# Supplementary material for: Combining temporal planning with probabilistic reasoning for autonomous surveillance missions
Source: Auton Robots. 2015 Dec 28;41(1):181–203. doi: 10.1007/s10514-015-9534-0 (PMC7175604; doi:10.1007/s10514-015-9534-0)
Supplement: Supplementary file 1 — Supplementary material 1 (zip 45620 KB) [file 10514_2015_9534_MOESM1_ESM.zip › SupplementaryMaterial/UAV/routes/routeFile16.xml]

<?xml version="1.0" encoding="UTF-8"?>
<DirectionsResponse>
 <status>OK</status>
 <route>
  <summary>M8</summary>
  <leg>
   <step>
    <travel_mode>DRIVING</travel_mode>
    <start_location>
     <lat>55.7728461</lat>
     <lng>-4.3677149</lng>
    </start_location>
    <end_location>
     <lat>55.7777701</lat>
     <lng>-4.3594534</lng>
    </end_location>
    <polyline>
     <points>iclsIdatYQMUYs@{A_EkI]aAmAuDg@aCMu@w@yAs@{@i@oAY_@GIg@o@o@s@eAu@}@k@kAy@GIIKEMEMEQAQSmC</points>
    </polyline>
    <duration>
     <value>54</value>
     <text>1 min</text>
    </duration>
    <html_instructions>Head &lt;b&gt;northeast&lt;/b&gt; on &lt;b&gt;Dodside Rd/B769&lt;/b&gt; toward &lt;b&gt;Netherplace Rd&lt;/b&gt;&lt;div style=&quot;font-size:0.9em&quot;&gt;Continue to follow B769&lt;/div&gt;</html_instructions>
    <distance>
     <value>776</value>
     <text>0.8 km</text>
    </distance>
   </step>
   <step>
    <travel_mode>DRIVING</travel_mode>
    <start_location>
     <lat>55.7777701</lat>
     <lng>-4.3594534</lng>
    </start_location>
    <end_location>
     <lat>55.7771710</lat>
     <lng>-4.3554574</lng>
    </end_location>
    <polyline>
     <points>abmsIpmrY\a@R_@Vm@Lc@HYFe@Dc@De@?g@@mC@q@?o@@o@@s@A}@Aa@Ac@</points>
    </polyline>
    <duration>
     <value>30</value>
     <text>1 min</text>
    </duration>
    <html_instructions>Turn &lt;b&gt;right&lt;/b&gt; onto &lt;b&gt;Aurs Rd/B769&lt;/b&gt;</html_instructions>
    <distance>
     <value>275</value>
     <text>0.3 km</text>
    </distance>
    <maneuver>turn-right</maneuver>
   </step>
   <step>
    <travel_mode>DRIVING</travel_mode>
    <start_location>
     <lat>55.7771710</lat>
     <lng>-4.3554574</lng>
    </start_location>
    <end_location>
     <lat>55.7833907</lat>
     <lng>-4.3450748</lng>
    </end_location>
    <polyline>
     <points>i~lsIrtqYC?A@C?EACCCCCEAGc@Te@Ne@Fc@@WBe@G_@Ke@O]O[Si@a@_@a@[c@Yi@Ui@]y@i@uAo@eBSo@K]K]K_@YiAo@oCKk@CMYqAk@_Dg@eC]iBI_@Ic@Ou@UkAUkASu@Qs@Y}@Wq@[u@[q@Wi@O[YQKEQM</points>
    </polyline>
    <duration>
     <value>72</value>
     <text>1 min</text>
    </duration>
    <html_instructions>At the roundabout, take the &lt;b&gt;1st&lt;/b&gt; exit onto &lt;b&gt;Stewarton Rd/B769&lt;/b&gt;</html_instructions>
    <distance>
     <value>1031</value>
     <text>1.0 km</text>
    </distance>
    <maneuver>roundabout-left</maneuver>
   </step>
   <step>
    <travel_mode>DRIVING</travel_mode>
    <start_location>
     <lat>55.7833907</lat>
     <lng>-4.3450748</lng>
    </start_location>
    <end_location>
     <lat>55.7837596</lat>
     <lng>-4.3469649</lng>
    </end_location>
    <polyline>
     <points>eensItsoYEDC?C@G?Mx@OhAKbBIhC</points>
    </polyline>
    <duration>
     <value>12</value>
     <text>1 min</text>
    </duration>
    <html_instructions>At the roundabout, take the &lt;b&gt;1st&lt;/b&gt; exit</html_instructions>
    <distance>
     <value>133</value>
     <text>0.1 km</text>
    </distance>
    <maneuver>roundabout-left</maneuver>
   </step>
   <step>
    <travel_mode>DRIVING</travel_mode>
    <start_location>
     <lat>55.7837596</lat>
     <lng>-4.3469649</lng>
    </start_location>
    <end_location>
     <lat>55.7847934</lat>
     <lng>-4.3514451</lng>
    </end_location>
    <polyline>
     <points>ognsIn_pYFHBDBF@H?B?b@APAFCFCHAjACtEEhAG|@CVGl@Gd@Ij@S|@IRAFCHKb@Oj@CNCDEFMFKBI@M@QACAAAACAAEK</points>
    </polyline>
    <duration>
     <value>25</value>
     <text>1 min</text>
    </duration>
    <html_instructions>At the roundabout, take the &lt;b&gt;2nd&lt;/b&gt; exit</html_instructions>
    <distance>
     <value>357</value>
     <text>0.4 km</text>
    </distance>
    <maneuver>roundabout-left</maneuver>
   </step>
   <step>
    <travel_mode>DRIVING</travel_mode>
    <start_location>
     <lat>55.7847934</lat>
     <lng>-4.3514451</lng>
    </start_location>
    <end_location>
     <lat>55.8502204</lat>
     <lng>-4.2892977</lng>
    </end_location>
    <polyline>
     <points>}mnsIp{pYIMEGCGCKSq@K[EQGQKSGMKQIQKOKOKKIIMKSQcAu@g@_@_@UOMACKWuAu@o@]a@So@_@iAu@m@c@YU[Ue@a@{@s@w@s@w@y@s@w@m@s@u@_AaAqAs@aA_AwAe@u@_AyAs@kAwA{BwA}Bm@aA{AcCwA}Bq@gAo@eAo@cA_A{A_AyA_AuAmA}Aw@}@w@u@c@_@SQMKs@e@q@a@SKs@[kAc@cAWu@M}@Ms@Ey@Ak@?a@@u@DS@m@Fi@Hi@F{GfAm@J]F]Di@Fa@Bw@Dg@@O?_@?s@Cu@ESCu@Ki@KYGi@OUGYKSKICk@WeAi@i@[y@k@{@s@eAcAu@q@m@m@yAsAq@g@_@UWQw@e@a@Sc@Uy@Yy@Wi@Mi@Ki@Gg@GgAI]?[?W@W@e@B[@c@D[F_@Fa@J]Jk@RWHc@RWNkAn@s@f@m@d@WZOLKJ[Zi@j@g@l@e@p@s@`Aq@fAo@bAq@`AQXUXs@|@e@h@{@r@w@j@k@Z{@^m@Pc@Jk@Ha@Fk@@m@@UA_AEaAOkA]kAg@{@i@w@o@cAeAaBuBw@eAU[SWU[iA{Au@}@u@y@mAeAOMQMOIKGs@]o@Uq@WcBa@iDo@iCi@cIyAYCuAWuAYu@Ou@Sc@Oi@Sw@a@iAs@s@k@q@s@QQW[o@}@c@q@_@o@i@oAi@uAk@gBa@}Aa@eBg@cCe@iCy@sEeAyFUkAOs@c@gBK_@[iAWy@u@qBO_@aAwBeDgGu@yAm@qA[u@c@mA[cA_@mA]qAg@uBMy@]oB[{BWaCKcAa@}F[mEQwBU{BQwA[}B_@yBc@}B[wAc@gB]kAi@cBa@mAg@uAo@_Bc@cAO_@qAyCu@eBu@aBUc@MYo@kAq@mAU_@QYOUm@y@g@q@_@g@a@c@e@i@[Y][]W_@WOKKE]Qk@Uu@UgAYqBi@uA_@YGm@Ok@Oa@Oc@MYKg@SWOSMc@a@UWW]Ua@KQMWACIOKWIUIWIWGWMi@GWEYEYKs@E]CWGm@C[Eo@Co@Ew@Cw@Aa@?WAs@Ag@?_@?k@?c@?q@@y@DuABy@Du@Bq@Fw@?EDm@Dg@Ba@\}A</points>
    </polyline>
    <duration>
     <value>404</value>
     <text>7 mins</text>
    </duration>
    <html_instructions>Merge onto &lt;b&gt;M77&lt;/b&gt; via the ramp to &lt;b&gt;Glasgow/M8&lt;/b&gt;</html_instructions>
    <distance>
     <value>9357</value>
     <text>9.4 km</text>
    </distance>
   </step>
   <step>
    <travel_mode>DRIVING</travel_mode>
    <start_location>
     <lat>55.8502204</lat>
     <lng>-4.2892977</lng>
    </start_location>
    <end_location>
     <lat>55.8508928</lat>
     <lng>-4.0836753</lng>
    </end_location>
    <polyline>
     <points>{f{sIbwdYj@}HDe@P}BT_DBe@Bq@FgABc@@_@@a@@g@Bq@@o@?m@@s@@iA?u@Aw@?}@AWA{@Am@Cy@M_DEm@Ci@Ei@Cc@Eg@Ea@Go@Em@Ea@K{@WcCw@uHCMm@yFWuBKo@Ko@Km@Mm@I_@I]K[IWK[M]_@_AMWMUKQIMYc@MQSUOQMMMOKIOKMKOIMI_@OYKOEMEOEOEMCQEEAe@Me@MGCUEUGKAOCMAKAKAM?qACcACK?qEEu@Aw@AiEEkDG{@Cq@?_@Aa@?c@?a@?oACkAAo@?U?O?S?O@Q@WBO@QBQDiDt@cKvBoBb@}AZ_@DYBI?M@MAa@Ke@Mc@Oc@Og@W]UUOMMQOOOSQMOWW[][_@W[Y_@Yc@SYU]Wc@MUKSKUKUISIUQg@K[GWGWGWG[G_@K_AEYC]Ca@C[AYAc@Cu@Au@CcCEgBAS?]AOAWCo@[sJSqFQqFq@cRC_ACcAAuABsCFuB^eLBq@@c@Bg@FwB@[XsIPgFDuAFsA@]LiCPkDDw@Dy@?AF_ADw@Dy@F{@NmCXoEJeCJqAHkADg@Fs@Hw@Ju@Jy@Js@Lq@TkARu@Ps@Ng@Rm@Ng@To@Ro@Ro@Rm@Rm@Rq@v@_Cd@wARq@Rq@HWFUNm@FYFYF]Jq@Fe@D_@Fe@BU@UDe@Dm@Bc@F_BBy@Bi@@g@Bk@B}@@u@BgBFoCBgCBeC@_B?mA?{C?iA?{@CqBCeBCq@Am@Gg@GoAI{AMiBQ}B[gDSyBKeBIqAIqAGwACmACgAG}BEeCGgCE{ACcAEaAIcAIgAEg@YgCc@eDyCoTs@uFe@_Da@}BeAyFkAmFm@cCo@iC]qA_@sAs@sCYkAMc@k@gC[uAk@qCm@gDO{@U{AUcB_@oCUaBc@mC[aBg@{B]uAo@kCe@qBWoAY_BQcAS}AIq@KkACg@GaAEsAAg@?{@?y@?g@@o@FgBFcAFk@LmAT{ATmAVgAV}@d@_Bf@oAv@gBt@aBt@cBfAuCZ{@b@uA\iAr@cCd@{APg@Pi@L_@N]Ti@\w@h@aAn@gA~CiFZg@`AsBPg@Xy@Rw@VeAXaBNcAFw@H_ABg@Bq@D}A?kA?y@AcAEmAOoDQcDc@sHe@sIKqBKcBe@gIe@sIcAgQc@cISiEIkBSkGGwBIuDGyCEoDEyGAmE@}EDeGBaBBkBDcBHqCNiDHeBLuBNsB\{DFk@PaBd@{D\aCVgBX_Bh@sCh@cCj@gCd@kBj@sBh@gBl@eBpAqDXw@BGHQn@wAh@qAj@qA^aAh@sATo@f@wAVy@DKNi@HYNq@Nq@Nq@TiALs@D[Ls@VkBJs@ZgCTkBRiB\yCx@uHVoCZaDZaDXsDj@_HLyAJoA\_F^mFFeA\gFR}C\{EBe@B[JgANkBJkAH}@Hu@LgAHw@Fi@Ls@XcBN}@TcATw@Lo@T{@\oAV{@b@mAHUdAoC\{@h@cAj@eA^s@fAaBxAqBf@q@t@eAbAuAr@cAt@gA|@yA~@}AhBmDZm@j@kAlCwGh@wAj@{Ar@uBbAiDz@cDz@cDd@qB`A_E\qAl@aCrB{HnBcH</points>
    </polyline>
    <duration>
     <value>656</value>
     <text>11 mins</text>
    </duration>
    <html_instructions>Continue onto &lt;b&gt;M8&lt;/b&gt;</html_instructions>
    <distance>
     <value>15957</value>
     <text>16.0 km</text>
    </distance>
   </step>
   <step>
    <travel_mode>DRIVING</travel_mode>
    <start_location>
     <lat>55.8508928</lat>
     <lng>-4.0836753</lng>
    </start_location>
    <end_location>
     <lat>55.8336452</lat>
     <lng>-3.9368056</lng>
    </end_location>
    <polyline>
     <points>ak{sI~q|Wb@}A~@aD|@}Cn@_C^oAj@uBl@sBl@uB\oAVoAZcBXcBVgBRqBTgC\gGTkEPuC@OXqFTsENwD@Q@SDeAFeAHuARmDR_DPgCPuB\eEVeDPiBDa@HaAf@{En@yFZeCZeC\mCh@qDd@eDZwB\mCX_Cb@yD\_EVcDRcDT{DTaEXyEX_FTyDZiFp@iLH{AN}B~@gPr@yL`@sG^sG\uFXaFhAwRVoEJqBNeCb@iIjBa]`AkR`BwZbAaR`AiQJwAHuAb@wHt@qJZkEh@aIJaBHyAD_AD{@DeAFwADoABoADqBBmALeFL}FHiDHkCBuAFwAHmBHoBDw@FuAFuAHuADy@PkCPkCTeDFu@JqAHqAJsAJuAFy@JoAFw@N{BLuADw@LuA^eFNoBTsCXeDV}CBWV{Cd@uFb@}Fb@uF`@yFf@uGJqA`@gF\kEDg@L{ALgBNkBVaDXkDj@}GZaEb@cFPeCB]TqCRmCZyD`@oFNiBHgAFgAD{@FcAD_AFsADgABmAD_ABqA@gAB_A@qA@sA?sA?uA?eAAsAAgACqAAqACsAEwAEiAGkBIsAEcAE_AImAKwAIaAKmAKiAMmAKmAOqAMcAOkAM}@SwAWaBUsAc@eC</points>
    </polyline>
    <duration>
     <value>376</value>
     <text>6 mins</text>
    </duration>
    <html_instructions>Continue onto &lt;b&gt;Glasgow and Edinburgh Rd/A8&lt;/b&gt;</html_instructions>
    <distance>
     <value>9494</value>
     <text>9.5 km</text>
    </distance>
   </step>
   <step>
    <travel_mode>DRIVING</travel_mode>
    <start_location>
     <lat>55.8336452</lat>
     <lng>-3.9368056</lng>
    </start_location>
    <end_location>
     <lat>55.9245665</lat>
     <lng>-3.3128741</lng>
    </end_location>
    <polyline>
     <points>i_xsI`|_Wy@aF_AoF{@gFmAcHSkAcAcG{@eFe@kCc@eCg@yC_@yBe@sC_AsFq@}Dw@wEq@_EQeAyAqIeBaKoBgLQcAQcAs@aEc@oCi@_Da@_CY_B[iBW_B[kBa@_C_@_Cg@yC_@aC[wB]_CW_BUiBU_BQmAQoAQsAQsAQyAS_BS_BMgAMeAW_CW_CUuBUwBOwAKkASmBYcDKsAMuAQuBSuCWeDMgBMeBK{AIwAK}AIgAKeBOwCKsBOsCMgCIgBK_CG}AGcBGcBGqBGiBGcBE{AGqBGiBGsBIuBGwBGgBEwAGkBEuAEwAEuAIkBEuAE{AGkBEqAEaBIgCGiBIwBGkBGiBGgBEeBGmBEuAG{AE_BGaBEaBUgHm@wRYsJQ_GK_CIaCKaCIcBM_CMuBIuAK{AKeBKwAKsAOsBOmBMyAMwASoBMoAQ_BQ{AQoASeB[wBYmB[yB[gBW{A_@uBw@{Di@eCc@_CcBeIuBqJqDgPeDmN{B{Iw@sCo@{CU_ASaAg@aCa@aC[qB[iC_@iDWyCSwCMmCMgDGoDC_C?oB@yCPkNFaFHyHHkGF{E@}ABuADaG@{B?mCCkDCuBCyACwAEuACw@CqAOuDEkACm@QgFM}CKsCUyEGmAk@{Lw@wNo@cK_@}F?GiAwOG{@AEI_Ak@sH]{D?A_@iE{AePWaCi@eFo@kGEYm@uFo@oFi@kE_@yCc@gDk@qECKe@sDm@iE_@kCSuAQkAg@iDg@iDs@sEO{@e@oCaA{FqA}Hy@eFiA}GIc@{@kFcA_Gk@oDm@}D}@gGq@sEWaBk@aEy@eGUcBOgAK}@a@aDsAyKYiC]{Cq@kGSmBa@{Dc@iEMwAYuCWqCWsC_@mEg@_GS}B_@_FUgD]iEWyD_A{Na@kHQyCw@cPk@cMi@yOOiEKaE[mKOcHSqJCuAOoKGmEEuDMoOAmGAwD?s@AiA?mA?iR?oA@yZD{W@y@@aS@oC?g@@cMAaD@eR@mI@}G@mI@_N?aE?_FCiCKqHMwEY_GSmDM}AMaBQyBSsBc@{Dq@{Fy@kF[aB}@wEGYwAmGw@{CgBkGa@wAq@cCW{@GUQk@Mc@Og@a@{AEOU}@GY]uACKk@kCi@iCQaAa@yBSkAc@uCe@kDUoB[gCg@_GW_D]gGEs@WeGg@qQGoBGqBEaAKuBOqCU}DOkBOeBSoBU{Bw@aGc@_D[oB}@eFy@_Eg@yBW_A_AoDuAyEcAyCYy@qBgF}@yBu@_BO]cDaH{A_DuJqSaNqYeAuB}EgKq@wAmEiJqBiEoC{FsAsCYm@kB{D_FgKsBmE[q@[s@eBsDWm@iA{BsAmCoCcGmAwCwAkDaAkCM][w@_@cAgBcFcEwLeAeDoAwDaByEu@yBeN{a@aCgH}BeHkAwDsKo[uC}IwLe^_DsJkBwF{C_JiC}HqCsIyAqEeAcDgAyDe@aB_@sAk@cCq@_De@yBKo@a@wBYeBW_BOiAq@}FMgAKmAQgBa@}FK}AGkAKoCGaBAa@IqCGmDEwG?_D@{ABkCFaCDmBHkCNcDFoANcCd@wGB[?ABYJqAP}BFy@RkDJ{BDaAH{BHoCDiBFeEBmC?gA@kAAsB?iACaBGqEGqCG_CEuAKqBGsAEu@MqBQiCWaDQkBWeC]aDWkB[aCYkBq@{Ek@kEc@_D[eCYgCYgCSiBMsAMsAMsAMqASgCQoBOoBYcEMqBKmBMoBKqBKqBIoBImBIsBGoBImCK}DGkCEaBAsACsBEqBAoCAuAAoCAyB?mA?oCAmCAmD?gD?qBAmC?sBAkDAiEAwAEmDEeEEsBIgEImCKkDGqBKkCMmCIoBUcEUgEUgD]}EWeDUiCQoBQkBWgC]eD[gCAQOgAAKQsAYcC_@iC]cCk@yDg@{CQmA[gB[eBkAcG[_BKi@AII_@cC{Lw@aEe@_Cm@kDa@cC]yB]cC_@wCa@yDa@}EQyBQwCQyCI}BKcDKuEEuBC}E?_EB_D@{ADkCBwAFsCF_BF}AJsBFcAJaBLmBVcDZgDRoB^kDNsAVkCTyBNwAPuBLyAJ}AJwAHwAJwBJwBDwAFqBDuADsABoBBoB@wA?eB?qEC{BAmBGiDGsBKeEU_IGyBE}AG}AEcAGcCUcI]iLImCCwACuAA_@CsB?GEmBEeDGaGMgN?{@AW?a@?{@@g@A}C?}C?wE?_G?yAAqBCwBEmCEaCG}BIqBGiAG_AG{@Ci@AKI_AKgAOuASoBIo@CQOeAMw@Kq@UoAUmAWkAKg@iBkHmAyEYeAWkAWiAQs@Ie@Kc@Q}@QaA_@aCQkAMy@Is@Io@OsAMqAKqAMuAIoAMiBMmBMgCKoBU}ES{ESgFG_BCq@Cs@Ac@Ae@Ak@Ao@Ao@Ai@?i@Ao@?qA?}@?kA@yA@qABoCBwA@w@h@eZDiBDoBFgCHuBHoBHyAFeAHcADo@L}AP}AP}ANkAJ}@Jq@Ls@Lw@Lq@PaANs@Lk@Lk@Je@Lg@Po@Le@Pq@Ro@XcATm@Pi@^eATk@`@aAj@qAl@mAx@{AXk@d@w@~@wAlAeBtBuCjDuE`CgD~BkDbBoCp@iAz@_B`AsBXm@j@sA|@{B^eAZaA\iAl@uB`@aB^aBd@_CRoAf@}CZeC\cDRiCPmCNgDFsBFiDBsB?qCCmCGgDMkDSiDMkBIy@SwBg@cEK{@Mu@SmA[iBi@iCS}@g@qBSw@w@mCGSSm@}AsEcEsL{@eC}@mC_@eAo@kB[{@w@_CUm@IUGSMWMUMQMKa@[</points>
    </polyline>
    <duration>
     <value>1490</value>
     <text>25 mins</text>
    </duration>
    <html_instructions>Continue onto &lt;b&gt;M8&lt;/b&gt; (signs for &lt;b&gt;Edinburgh&lt;/b&gt;)</html_instructions>
    <distance>
     <value>42430</value>
     <text>42.4 km</text>
    </distance>
   </step>
   <step>
    <travel_mode>DRIVING</travel_mode>
    <start_location>
     <lat>55.9245665</lat>
     <lng>-3.3128741</lng>
    </start_location>
    <end_location>
     <lat>55.9235576</lat>
     <lng>-3.3095375</lng>
    </end_location>
    <polyline>
     <points>qwitIl`fSO@K@KAQGMIOMS[ISGOIYEOG_@E[Ck@@]@O@MBQH_@BMFKHODGHIXO\Ch@[RKFEt@s@zBiC</points>
    </polyline>
    <duration>
     <value>31</value>
     <text>1 min</text>
    </duration>
    <html_instructions>At the roundabout, take the &lt;b&gt;3rd&lt;/b&gt; exit onto the &lt;b&gt;A71/A720&lt;/b&gt; ramp to &lt;b&gt;Edinburgh West/City Centre/Kilmarnock/West Calder/City Bypass South&lt;/b&gt;</html_instructions>
    <distance>
     <value>385</value>
     <text>0.4 km</text>
    </distance>
    <maneuver>roundabout-left</maneuver>
   </step>
   <step>
    <travel_mode>DRIVING</travel_mode>
    <start_location>
     <lat>55.9235576</lat>
     <lng>-3.3095375</lng>
    </start_location>
    <end_location>
     <lat>55.9200262</lat>
     <lng>-3.3041302</lng>
    </end_location>
    <polyline>
     <points>gqitIrkeSXk@`CsDX]~A_Cl@}@LSd@q@z@}AhA{Bz@cBR_@t@}AN[Vg@Tw@</points>
    </polyline>
    <duration>
     <value>38</value>
     <text>1 min</text>
    </duration>
    <html_instructions>Keep &lt;b&gt;left&lt;/b&gt;, follow signs for &lt;b&gt;A71/Edinburgh West/City Centre/Kilmarnock/West Calder&lt;/b&gt;</html_instructions>
    <distance>
     <value>519</value>
     <text>0.5 km</text>
    </distance>
    <maneuver>keep-left</maneuver>
   </step>
   <step>
    <travel_mode>DRIVING</travel_mode>
    <start_location>
     <lat>55.9200262</lat>
     <lng>-3.3041302</lng>
    </start_location>
    <end_location>
     <lat>55.9222958</lat>
     <lng>-3.2918368</lng>
    </end_location>
    <polyline>
     <points>e{htIxidSAu@GmAEw@MmAKk@GWU{@Oo@COI_@m@gECS_@kG]wF]}DaDmXEc@AMAQEc@A[COAQCKCMCICIGO</points>
    </polyline>
    <duration>
     <value>60</value>
     <text>1 min</text>
    </duration>
    <html_instructions>At the roundabout, take the &lt;b&gt;1st&lt;/b&gt; exit onto &lt;b&gt;Calder Rd/A71&lt;/b&gt;</html_instructions>
    <distance>
     <value>811</value>
     <text>0.8 km</text>
    </distance>
    <maneuver>roundabout-left</maneuver>
   </step>
   <step>
    <travel_mode>DRIVING</travel_mode>
    <start_location>
     <lat>55.9222958</lat>
     <lng>-3.2918368</lng>
    </start_location>
    <end_location>
     <lat>55.9239255</lat>
     <lng>-3.2816890</lng>
    </end_location>
    <polyline>
     <points>kiitI~|aSGCEEEEEGGMCKEOAOAQAE?M@M@I@G@E@W?Q?MAMC][iCYaDQcC]}EIkAWcEAQYgECc@Ec@W{C}@uICSOe@</points>
    </polyline>
    <duration>
     <value>62</value>
     <text>1 min</text>
    </duration>
    <html_instructions>At the roundabout, take the &lt;b&gt;2nd&lt;/b&gt; exit and stay on &lt;b&gt;Calder Rd/A71&lt;/b&gt;</html_instructions>
    <distance>
     <value>670</value>
     <text>0.7 km</text>
    </distance>
    <maneuver>roundabout-left</maneuver>
   </step>
   <step>
    <travel_mode>DRIVING</travel_mode>
    <start_location>
     <lat>55.9239255</lat>
     <lng>-3.2816890</lng>
    </start_location>
    <end_location>
     <lat>55.9263826</lat>
     <lng>-3.2708046</lng>
    </end_location>
    <polyline>
     <points>qsitIp}_SK?C?MGMMISESAIAY?S@S@GDWFUBIHIGeBQeBYcCQuAk@cEgAuGc@sCuAgJCSu@yEaAsFYoA</points>
    </polyline>
    <duration>
     <value>55</value>
     <text>1 min</text>
    </duration>
    <html_instructions>At the roundabout, take the &lt;b&gt;2nd&lt;/b&gt; exit and stay on &lt;b&gt;Calder Rd/A71&lt;/b&gt;</html_instructions>
    <distance>
     <value>760</value>
     <text>0.8 km</text>
    </distance>
    <maneuver>roundabout-left</maneuver>
   </step>
   <step>
    <travel_mode>DRIVING</travel_mode>
    <start_location>
     <lat>55.9263826</lat>
     <lng>-3.2708046</lng>
    </start_location>
    <end_location>
     <lat>55.9311895</lat>
     <lng>-3.2525554</lng>
    </end_location>
    <polyline>
     <points>{bjtIny}RS@KCAAIEKIEMCQCU?[@M?MB]BSBs@?q@Eo@CUUaBKa@K_@M_@O_@q@sAaAcB}@eBk@mAk@aBaBaFwAcEYiAKo@CUGq@ASAy@EqBD[IqHEgDEsCCoAE}@KgBIw@Ms@Ii@Kc@Ka@k@qCIa@Os@eA{EgAeF</points>
    </polyline>
    <duration>
     <value>117</value>
     <text>2 mins</text>
    </duration>
    <html_instructions>At the roundabout, take the &lt;b&gt;2nd&lt;/b&gt; exit and stay on &lt;b&gt;Calder Rd/A71&lt;/b&gt;&lt;div style=&quot;font-size:0.9em&quot;&gt;Continue to follow A71&lt;/div&gt;</html_instructions>
    <distance>
     <value>1324</value>
     <text>1.3 km</text>
    </distance>
    <maneuver>roundabout-left</maneuver>
   </step>
   <step>
    <travel_mode>DRIVING</travel_mode>
    <start_location>
     <lat>55.9311895</lat>
     <lng>-3.2525554</lng>
    </start_location>
    <end_location>
     <lat>55.9266501</lat>
     <lng>-3.2444003</lng>
    </end_location>
    <polyline>
     <points>}`ktIngzRlBiB^c@BEh@u@Vc@n@kAZm@`@cAHWb@cB`B_ITcARu@^_Ah@cAJSxCmF`@u@|AqC^o@</points>
    </polyline>
    <duration>
     <value>113</value>
     <text>2 mins</text>
    </duration>
    <html_instructions>Turn &lt;b&gt;right&lt;/b&gt; onto &lt;b&gt;Chesser Ave&lt;/b&gt;</html_instructions>
    <distance>
     <value>728</value>
     <text>0.7 km</text>
    </distance>
    <maneuver>turn-right</maneuver>
   </step>
   <step>
    <travel_mode>DRIVING</travel_mode>
    <start_location>
     <lat>55.9266501</lat>
     <lng>-3.2444003</lng>
    </start_location>
    <end_location>
     <lat>55.9347427</lat>
     <lng>-3.2321337</lng>
    </end_location>
    <polyline>
     <points>qdjtIntxRi@oBi@gBUm@k@iAq@mAYg@Ye@gAyAo@w@EEe@g@WWa@e@eAkAOOg@m@_@c@e@s@c@w@EGg@w@qAgB[_@IM{@oAc@s@q@}@IIa@_@y@k@[]i@o@Yg@[k@[m@KOYk@[k@Yu@yBoGGQGWMUOg@o@gBQi@Sk@</points>
    </polyline>
    <duration>
     <value>122</value>
     <text>2 mins</text>
    </duration>
    <html_instructions>Turn &lt;b&gt;left&lt;/b&gt; onto &lt;b&gt;Slateford Rd/A70&lt;/b&gt;&lt;div style=&quot;font-size:0.9em&quot;&gt;Continue to follow A70&lt;/div&gt;</html_instructions>
    <distance>
     <value>1194</value>
     <text>1.2 km</text>
    </distance>
    <maneuver>turn-left</maneuver>
   </step>
   <step>
    <travel_mode>DRIVING</travel_mode>
    <start_location>
     <lat>55.9347427</lat>
     <lng>-3.2321337</lng>
    </start_location>
    <end_location>
     <lat>55.9331446</lat>
     <lng>-3.2293922</lng>
    </end_location>
    <polyline>
     <points>cwktIxgvRP[DQBGxB{EDGx@{AJQ?AJQXk@v@{A</points>
    </polyline>
    <duration>
     <value>35</value>
     <text>1 min</text>
    </duration>
    <html_instructions>Turn &lt;b&gt;right&lt;/b&gt; onto &lt;b&gt;Shandon Pl&lt;/b&gt;</html_instructions>
    <distance>
     <value>247</value>
     <text>0.2 km</text>
    </distance>
    <maneuver>turn-right</maneuver>
   </step>
   <step>
    <travel_mode>DRIVING</travel_mode>
    <start_location>
     <lat>55.9331446</lat>
     <lng>-3.2293922</lng>
    </start_location>
    <end_location>
     <lat>55.9343729</lat>
     <lng>-3.2279691</lng>
    </end_location>
    <polyline>
     <points>cmktItvuRqBaCIIyBoC</points>
    </polyline>
    <duration>
     <value>40</value>
     <text>1 min</text>
    </duration>
    <html_instructions>Take the 2nd &lt;b&gt;left&lt;/b&gt; onto &lt;b&gt;Harrison Gardens&lt;/b&gt;</html_instructions>
    <distance>
     <value>163</value>
     <text>0.2 km</text>
    </distance>
   </step>
   <step>
    <travel_mode>DRIVING</travel_mode>
    <start_location>
     <lat>55.9343729</lat>
     <lng>-3.2279691</lng>
    </start_location>
    <end_location>
     <lat>55.9285861</lat>
     <lng>-3.2377655</lng>
    </end_location>
    <polyline>
     <points>ytktIxmuRYfAK`@CDG^?D?@?D@B@DBD`EhGp@bA\n@r@lAhA~Bj@jAl@`AdAbCr@lBLZRb@?@DFDB@@B@D?DABADCDE`@w@^u@DGBED?D?D@@@BBb@~@zD`Kr@rBx@`Cv@nBFNBLBV</points>
    </polyline>
    <duration>
     <value>93</value>
     <text>2 mins</text>
    </duration>
    <html_instructions>Take the 1st &lt;b&gt;left&lt;/b&gt;&lt;div style=&quot;font-size:0.9em&quot;&gt;Destination will be on the left&lt;/div&gt;</html_instructions>
    <distance>
     <value>999</value>
     <text>1.0 km</text>
    </distance>
   </step>
   <duration>
    <value>3885</value>
    <text>1 hour 5 mins</text>
   </duration>
   <distance>
    <value>87610</value>
    <text>87.6 km</text>
   </distance>
   <start_location>
    <lat>55.7728461</lat>
    <lng>-4.3677149</lng>
   </start_location>
   <end_location>
    <lat>55.9285861</lat>
    <lng>-3.2377655</lng>
   </end_location>
   <start_address>Dodside Road, Glasgow, East Renfrewshire G77, UK</start_address>
   <end_address>6 Appin Place, Edinburgh, City of Edinburgh EH14 1PW, UK</end_address>
  </leg>
  <copyrights>Map data ©2014 Google</copyrights>
  <overview_polyline>
   <points>iclsIdatY{GoMaDoLoDeGeDcD{C{BS_AHoDj@mAd@gCJ_N[mAwE\_C_A_CqCeEkLeFuVoCyLgBcEgAaAUFs@pJLbBg@`OqAdGqAj@c@s@qAqD}C{CeSwNkLgOwPkX}MgR_IqEkFy@}DD{O|BeIH{FsAwKwHoJaH_KeBmF^_IpDuFbGiIjL{EzC_Dn@oDCuG_C_L}MkHiGm\_HeFmA_FuCkC_DwCgGsIsa@{FiQeHiN}BqHoB{KaBqSyEa[gIqTyGyMgGmHaHyC{K{CgE}DkAaD{AgRHsK~@{J|B}d@gAuYwDe]{AyGgCaFyBqBwHyBi`@o@yIEkHhAqT`EyFeCgIsKuAkEo@kGwCeaAxCqaAvCmd@dCkL`EeM~BkIt@mGz@mh@]uPyBoZo@yWkHim@uJyd@mGwYkLaq@QsLd@eHzAoHxJeWnEcN`LiTnBuNgA}^eG{gAeAwm@x@wd@pDy]bIm\nMy]zBqMlFag@nHsbAvByNbFcPpZgg@vGaQ`FcRrOqk@hHsXbD_a@tFi}@fGig@vEcg@vOmmC`TutD|B_x@nPs|BzIshArBcZb@uQ_Akg@eBcR}Fo^}W}}AqSumAkIoo@kG_v@cDqv@sByp@aEerAoEux@aDwWyI{d@{UucAaC_OyAiRYgQd@ad@Zsi@aFmpAyEwq@qG{p@iPanAeXudBuNiuAsFky@}Cku@kAef@s@sz@HcdBH}hAAk_@gAw\mFsd@iL_e@}BqIcFuW_CcTsAaV_Cgl@qBsQwDuTuEcQmGuPam@apA{\ms@wQc`@}Qeg@ewAeiEqLcc@{DkYgBu\Nie@zDqt@?y]oA_ZoL_cAqEgu@{@e`ASud@qAqb@qD}g@qCsVgHcc@cI}a@eFce@y@ei@v@iYhDw_@rBgXn@cXw@ei@aByj@q@}y@Yid@}@uNqBgO{Hc\kCeOcBkRaCwn@H_T|A_q@dB}QrB}KnCwJvGeOzXea@nJcTlCcK|BsNrAcRRcPm@kSsAaNcE{SwU_r@eCiAsAsDZsDvCcBbOmSxIqPDsFw@mEkAgH_BuUyDs]k@mAUsEmCm]{@kL}AoKs@uBPiAK_FsI}k@{BeI]_@DeEuA{I}EkJ_GqQe@eScAgUmAyFuAoGgAeFlBiBb@i@`AyAvBuEnD}OnFeK~BgE^o@i@oB_AuC}AwCkD_FeBkBuGyIuHaKyCaD}AuCmGaQMcC|DgIp@qAv@{AqBaCcCyCq@nC@P`MbTtE`KbAaA`A{@tK|Y</points>
  </overview_polyline>
  <bounds>
   <southwest>
    <lat>55.7728461</lat>
    <lng>-4.3677149</lng>
   </southwest>
   <northeast>
    <lat>55.9346165</lat>
    <lng>-3.2279691</lng>
   </northeast>
  </bounds>
 </route>
</DirectionsResponse>
