# Supplementary material for: Combining temporal planning with probabilistic reasoning for autonomous surveillance missions
Source: Auton Robots. 2015 Dec 28;41(1):181–203. doi: 10.1007/s10514-015-9534-0 (PMC7175604; doi:10.1007/s10514-015-9534-0)
Supplement: Supplementary file 1 — Supplementary material 1 (zip 45620 KB) [file 10514_2015_9534_MOESM1_ESM.zip › SupplementaryMaterial/UAV/routes/routeFile17.xml]

<?xml version="1.0" encoding="UTF-8"?>
<DirectionsResponse>
 <status>OK</status>
 <route>
  <summary>A9</summary>
  <leg>
   <step>
    <travel_mode>DRIVING</travel_mode>
    <start_location>
     <lat>55.7717318</lat>
     <lng>-4.3686907</lng>
    </start_location>
    <end_location>
     <lat>55.7777701</lat>
     <lng>-4.3594534</lng>
    </end_location>
    <polyline>
     <points>i|ksIhgtYaAcAeAw@iBuAUYs@{A_EkI]aAmAuDg@aCMu@w@yAs@{@i@oAY_@GIg@o@o@s@eAu@}@k@kAy@GIIKEMEMEQAQSmC</points>
    </polyline>
    <duration>
     <value>61</value>
     <text>1 min</text>
    </duration>
    <html_instructions>Head &lt;b&gt;northeast&lt;/b&gt; on &lt;b&gt;Dodside Rd/B769&lt;/b&gt; toward &lt;b&gt;Netherplace Rd&lt;/b&gt;&lt;div style=&quot;font-size:0.9em&quot;&gt;Continue to follow B769&lt;/div&gt;</html_instructions>
    <distance>
     <value>915</value>
     <text>0.9 km</text>
    </distance>
   </step>
   <step>
    <travel_mode>DRIVING</travel_mode>
    <start_location>
     <lat>55.7777701</lat>
     <lng>-4.3594534</lng>
    </start_location>
    <end_location>
     <lat>55.7771710</lat>
     <lng>-4.3554574</lng>
    </end_location>
    <polyline>
     <points>abmsIpmrY\a@R_@Vm@Lc@HYFe@Dc@De@?g@@mC@q@?o@@o@@s@A}@Aa@Ac@</points>
    </polyline>
    <duration>
     <value>30</value>
     <text>1 min</text>
    </duration>
    <html_instructions>Turn &lt;b&gt;right&lt;/b&gt; onto &lt;b&gt;Aurs Rd/B769&lt;/b&gt;</html_instructions>
    <distance>
     <value>275</value>
     <text>0.3 km</text>
    </distance>
    <maneuver>turn-right</maneuver>
   </step>
   <step>
    <travel_mode>DRIVING</travel_mode>
    <start_location>
     <lat>55.7771710</lat>
     <lng>-4.3554574</lng>
    </start_location>
    <end_location>
     <lat>55.7833907</lat>
     <lng>-4.3450748</lng>
    </end_location>
    <polyline>
     <points>i~lsIrtqYC?A@C?EACCCCCEAGc@Te@Ne@Fc@@WBe@G_@Ke@O]O[Si@a@_@a@[c@Yi@Ui@]y@i@uAo@eBSo@K]K]K_@YiAo@oCKk@CMYqAk@_Dg@eC]iBI_@Ic@Ou@UkAUkASu@Qs@Y}@Wq@[u@[q@Wi@O[YQKEQM</points>
    </polyline>
    <duration>
     <value>72</value>
     <text>1 min</text>
    </duration>
    <html_instructions>At the roundabout, take the &lt;b&gt;1st&lt;/b&gt; exit onto &lt;b&gt;Stewarton Rd/B769&lt;/b&gt;</html_instructions>
    <distance>
     <value>1031</value>
     <text>1.0 km</text>
    </distance>
    <maneuver>roundabout-left</maneuver>
   </step>
   <step>
    <travel_mode>DRIVING</travel_mode>
    <start_location>
     <lat>55.7833907</lat>
     <lng>-4.3450748</lng>
    </start_location>
    <end_location>
     <lat>55.7837596</lat>
     <lng>-4.3469649</lng>
    </end_location>
    <polyline>
     <points>eensItsoYEDC?C@G?Mx@OhAKbBIhC</points>
    </polyline>
    <duration>
     <value>12</value>
     <text>1 min</text>
    </duration>
    <html_instructions>At the roundabout, take the &lt;b&gt;1st&lt;/b&gt; exit</html_instructions>
    <distance>
     <value>133</value>
     <text>0.1 km</text>
    </distance>
    <maneuver>roundabout-left</maneuver>
   </step>
   <step>
    <travel_mode>DRIVING</travel_mode>
    <start_location>
     <lat>55.7837596</lat>
     <lng>-4.3469649</lng>
    </start_location>
    <end_location>
     <lat>55.7847934</lat>
     <lng>-4.3514451</lng>
    </end_location>
    <polyline>
     <points>ognsIn_pYFHBDBF@H?B?b@APAFCFCHAjACtEEhAG|@CVGl@Gd@Ij@S|@IRAFCHKb@Oj@CNCDEFMFKBI@M@QACAAAACAAEK</points>
    </polyline>
    <duration>
     <value>25</value>
     <text>1 min</text>
    </duration>
    <html_instructions>At the roundabout, take the &lt;b&gt;2nd&lt;/b&gt; exit</html_instructions>
    <distance>
     <value>357</value>
     <text>0.4 km</text>
    </distance>
    <maneuver>roundabout-left</maneuver>
   </step>
   <step>
    <travel_mode>DRIVING</travel_mode>
    <start_location>
     <lat>55.7847934</lat>
     <lng>-4.3514451</lng>
    </start_location>
    <end_location>
     <lat>55.8502204</lat>
     <lng>-4.2892977</lng>
    </end_location>
    <polyline>
     <points>}mnsIp{pYIMEGCGCKSq@K[EQGQKSGMKQIQKOKOKKIIMKSQcAu@g@_@_@UOMACKWuAu@o@]a@So@_@iAu@m@c@YU[Ue@a@{@s@w@s@w@y@s@w@m@s@u@_AaAqAs@aA_AwAe@u@_AyAs@kAwA{BwA}Bm@aA{AcCwA}Bq@gAo@eAo@cA_A{A_AyA_AuAmA}Aw@}@w@u@c@_@SQMKs@e@q@a@SKs@[kAc@cAWu@M}@Ms@Ey@Ak@?a@@u@DS@m@Fi@Hi@F{GfAm@J]F]Di@Fa@Bw@Dg@@O?_@?s@Cu@ESCu@Ki@KYGi@OUGYKSKICk@WeAi@i@[y@k@{@s@eAcAu@q@m@m@yAsAq@g@_@UWQw@e@a@Sc@Uy@Yy@Wi@Mi@Ki@Gg@GgAI]?[?W@W@e@B[@c@D[F_@Fa@J]Jk@RWHc@RWNkAn@s@f@m@d@WZOLKJ[Zi@j@g@l@e@p@s@`Aq@fAo@bAq@`AQXUXs@|@e@h@{@r@w@j@k@Z{@^m@Pc@Jk@Ha@Fk@@m@@UA_AEaAOkA]kAg@{@i@w@o@cAeAaBuBw@eAU[SWU[iA{Au@}@u@y@mAeAOMQMOIKGs@]o@Uq@WcBa@iDo@iCi@cIyAYCuAWuAYu@Ou@Sc@Oi@Sw@a@iAs@s@k@q@s@QQW[o@}@c@q@_@o@i@oAi@uAk@gBa@}Aa@eBg@cCe@iCy@sEeAyFUkAOs@c@gBK_@[iAWy@u@qBO_@aAwBeDgGu@yAm@qA[u@c@mA[cA_@mA]qAg@uBMy@]oB[{BWaCKcAa@}F[mEQwBU{BQwA[}B_@yBc@}B[wAc@gB]kAi@cBa@mAg@uAo@_Bc@cAO_@qAyCu@eBu@aBUc@MYo@kAq@mAU_@QYOUm@y@g@q@_@g@a@c@e@i@[Y][]W_@WOKKE]Qk@Uu@UgAYqBi@uA_@YGm@Ok@Oa@Oc@MYKg@SWOSMc@a@UWW]Ua@KQMWACIOKWIUIWIWGWMi@GWEYEYKs@E]CWGm@C[Eo@Co@Ew@Cw@Aa@?WAs@Ag@?_@?k@?c@?q@@y@DuABy@Du@Bq@Fw@?EDm@Dg@Ba@\}A</points>
    </polyline>
    <duration>
     <value>404</value>
     <text>7 mins</text>
    </duration>
    <html_instructions>Merge onto &lt;b&gt;M77&lt;/b&gt; via the ramp to &lt;b&gt;Glasgow/M8&lt;/b&gt;</html_instructions>
    <distance>
     <value>9357</value>
     <text>9.4 km</text>
    </distance>
   </step>
   <step>
    <travel_mode>DRIVING</travel_mode>
    <start_location>
     <lat>55.8502204</lat>
     <lng>-4.2892977</lng>
    </start_location>
    <end_location>
     <lat>55.8686341</lat>
     <lng>-4.2065372</lng>
    </end_location>
    <polyline>
     <points>{f{sIbwdYj@}HDe@P}BT_DBe@Bq@FgABc@@_@@a@@g@Bq@@o@?m@@s@@iA?u@Aw@?}@AWA{@Am@Cy@M_DEm@Ci@Ei@Cc@Eg@Ea@Go@Em@Ea@K{@WcCw@uHCMm@yFWuBKo@Ko@Km@Mm@I_@I]K[IWK[M]_@_AMWMUKQIMYc@MQSUOQMMMOKIOKMKOIMI_@OYKOEMEOEOEMCQEEAe@Me@MGCUEUGKAOCMAKAKAM?qACcACK?qEEu@Aw@AiEEkDG{@Cq@?_@Aa@?c@?a@?oACkAAo@?U?O?S?O@Q@WBO@QBQDiDt@cKvBoBb@}AZ_@DYBI?M@MAa@Ke@Mc@Oc@Og@W]UUOMMQOOOSQMOWW[][_@W[Y_@Yc@SYU]Wc@MUKSKUKUISIUQg@K[GWGWGWG[G_@K_AEYC]Ca@C[AYAc@Cu@Au@CcCEgBAS?]AOAWCo@[sJSqFQqFq@cRC_ACcAAuABsCFuB^eLBq@@c@Bg@FwB@[XsIPgFDuAFsA@]LiCPkDDw@Dy@?AF_ADw@Dy@F{@NmCXoEJeCJqAHkADg@Fs@Hw@Ju@Jy@Js@Lq@TkARu@Ps@Ng@Rm@Ng@To@Ro@Ro@Rm@Rm@Rq@v@_Cd@wARq@Rq@HWFUNm@FYFYF]Jq@Fe@D_@Fe@BU@UDe@Dm@Bc@F_BBy@Bi@@g@Bk@B}@@u@BgBFoCBgCBeC@_B?mA?{C?iA?{@CqBCeBCq@Am@Gg@GoAI{AMiBQ}B[gDSyBKeBIqAIqAGwACmACgAG}BEeCGgCE{ACcAEaAIcAIgAEg@YgCc@eDyCoTs@uF</points>
    </polyline>
    <duration>
     <value>337</value>
     <text>6 mins</text>
    </duration>
    <html_instructions>Continue onto &lt;b&gt;M8&lt;/b&gt;</html_instructions>
    <distance>
     <value>7201</value>
     <text>7.2 km</text>
    </distance>
   </step>
   <step>
    <travel_mode>DRIVING</travel_mode>
    <start_location>
     <lat>55.8686341</lat>
     <lng>-4.2065372</lng>
    </start_location>
    <end_location>
     <lat>55.8743265</lat>
     <lng>-4.1986482</lng>
    </end_location>
    <polyline>
     <points>}y~sIzqtXYg@ACCIm@iDe@yBgC}KUeASw@W_AWu@Sk@Uk@Uk@Wg@Wa@Ye@Ya@QQQUOOYYQOSOGGWOKGUMGC]Oa@OYIOE]Gc@Ia@GmFy@</points>
    </polyline>
    <duration>
     <value>37</value>
     <text>1 min</text>
    </duration>
    <html_instructions>Take the &lt;b&gt;M80&lt;/b&gt; exit toward &lt;b&gt;Stirling/Kincardine Bridge&lt;/b&gt;</html_instructions>
    <distance>
     <value>862</value>
     <text>0.9 km</text>
    </distance>
    <maneuver>ramp-left</maneuver>
   </step>
   <step>
    <travel_mode>DRIVING</travel_mode>
    <start_location>
     <lat>55.8743265</lat>
     <lng>-4.1986482</lng>
    </start_location>
    <end_location>
     <lat>56.0858293</lat>
     <lng>-3.9425926</lng>
    </end_location>
    <polyline>
     <points>q}_tIp`sX_@G]Gm@IsASA?_@Gk@GE?{AMa@CoAEi@Au@A}@?o@@c@AmAGc@Ee@K_@KUKQKKGMI[S][YYSWS[QYU_@Wk@Um@Uo@Qk@Ia@Kc@Kc@Ko@Gg@MmAMqAImAMmBMkCEi@Ei@KoAMiAIw@OgASkAKk@Mk@G[Qq@WcAK_@Wy@a@gAUg@a@aAWg@c@w@Ye@W_@[e@QUm@q@w@w@{@u@kAgAeD{CqAkAu@s@_EwDeAgAw@{@m@u@y@eAw@cAcBgCg@u@_A}AeAmBa@u@i@gAi@gAaAyB{@sBcAkCWs@gAaDg@_B}AwFc@_B_@aB]yAQw@[aB]aBa@cCSgAQgA_@mCU}AQyAGk@UkBQeBU_CSeCOsBK}A[_F_@cF]mEQuBe@aFg@_Fu@oGOsA_@uCc@yC_@iCa@qCi@eDO{@UsAi@yCe@aC{@gEc@kB[qAYsA}@iDEOqAuE_AgDmDgMiHoWmAgE}AuFiAwDaCaIcCyHuAiE{@cCK]M[u@}BuAyDkA_DkAaDwB}FaCqGuEgMyEiMsBwFuB{FaAiCkDuIs@eBsB_FkAoC_DcHcH_OgA}BkAoCiBwEuBcG{B}GsBmHACcAaEqAuFcA{Eu@qEg@kDe@_Ea@aEg@}F[kFc@sI_@}Im@qMa@eJ]iIe@qJQyCUaD[sDa@eEs@aHUgCSgDMmCKiDEiDCaB?i@BuDDeBBkBFcBJiBV_Eb@{Ed@yEZaDV}CPgCPsDH}BHeF@sDEoDEuCKsC_@}GYgDKaA]eDQqAa@{CKm@OeAQcAUmASkAYsA_@eBYkAa@_BSs@Oo@]gA_@sAa@uA]kAe@qAg@wAYy@CIUi@a@aAGMSa@O]sAkCeAmB[k@Ye@c@u@]g@cA{Ag@s@a@k@s@_AyAwBi@w@g@u@e@q@gBiCyB_DaFkH}AyBu@iAi@y@{@uAq@iAuA_Cu@yAiBoDkB{D{@mBWk@s@cB}@yBUk@M]_BkEsAwD]aA}@wCcB}FoA}Eo@_Cc@aBi@oB]gAmCwIkAeD]}@}AkEe@qAiAaDM]{AcEm@{A}@{BO]iAmCeB}Dm@sAUi@ISACa@_Au@eBw@iBqA}CaCkFSa@u@}A}@mBwBiEkAyBO[_AcBWe@Ua@Yg@_AaByAiCu@mA{AgCq@mAa@w@}AuC_BcD_BkDsCkGMYk@oAa@{@qAsCoAqCyAaDgCuFsBoE}BcFsCkGa@{@}@eBUc@c@y@e@{@gAqBYe@qBgD{@yAq@kAoBeD_C{Do@iAmAmBGMaAaBuCyEkAsBsAeCk@gAa@{@q@yAO]O]Sg@_@}@aAcC]_Ac@sAu@{Bw@mC_DyLWsAe@_CoAmGOy@Qw@c@aCgAmFmAyFy@sDg@yB{AyFsAsEaAaDk@gBiAkD]_AwAuD_@cAg@oAcB_E}BeFiCqFoBeEyDmIeAyBeBuDqL}VcHeOwA_DeAoBe@u@e@s@Y_@[]y@w@a@_@e@]iAq@q@Y_AU}@Kq@GcACw@?w@@gFJwABY@c@Bi@@{CJsADsBF{CJkFL}CHeA@}@?s@Em@Ga@GoA]YKu@Wo@[{AmAcAeAe@e@s@_AYc@s@mAu@_B_@{@yBcHMs@k@iCe@aCm@sCKs@}@oE}@mE}@qEeAkFi@mCQy@Qy@aAeFu@sDm@yCq@sD{@uDu@gDWiAc@gBg@kBkAiEm@uBOk@mBgH?AAAOg@WeACGy@}Ck@qBs@sBq@cBm@mAo@gAi@s@s@s@][GGeAw@gCkAMAUEE?YEWCi@Ac@Bo@DgAN}@ViAf@wA|@yAfAiEbDoEfD{@n@wAdA{A`AkAr@kAn@y@^m@Zc@Pu@XuAf@aAZ}A`@}@PeBZeBVs@HoGZiGXsDPkADqI`@a@@e@BE?oBHw@FkAHK?sBR{C\qEp@wB\eDb@gBVeC^}BZkDh@qBZsARmANoALmADoAA_AEcAK{@OkA_@sAe@_Ae@y@i@kAu@kBgBw@w@m@q@gAkAcCkCqBiBqB_B{@m@oAy@_B}@gB}@eBs@_Bi@oA_@yA[{AYg@IgAMaBOqAEoACgB@{@BwAFsANaBRoB^}A`@}@Vc@Le@Py@ZcAd@}@b@yEbCuAr@]P_Ad@CB}@b@oAp@sAp@sAr@sBlAaDxAgB~@iAj@eBv@qAh@_@Js@VgBh@_B`@qBb@kBX{@J}@Fo@DiAF}ABoA@aAAiACeAEyAK{AOcAOi@IcASc@K_AS{Cq@_Co@mBg@y@Qe@I_BWaAMyAOw@Ey@CyBAgA?yABwAHe@Do@Fo@HYDOBc@HiB^_Bb@oA^}Aj@o@T{An@{At@{@d@iBbAe@Zu@d@i@^s@h@e@\sB~AeA|@m@f@k@l@u@v@iAtAeApAmA`Bq@~@{@pAwAzByAfCm@hAk@hAm@hAm@rA_AxBqA`DeArCaApCiAdDy@|Bm@vA}A|Dc@bAwA`DiBrDaB~CqAvBiAlBqApBsApB</points>
    </polyline>
    <duration>
     <value>1220</value>
     <text>20 mins</text>
    </duration>
    <html_instructions>Continue onto &lt;b&gt;M80&lt;/b&gt;</html_instructions>
    <distance>
     <value>33963</value>
     <text>34.0 km</text>
    </distance>
   </step>
   <step>
    <travel_mode>DRIVING</travel_mode>
    <start_location>
     <lat>56.0858293</lat>
     <lng>-3.9425926</lng>
    </start_location>
    <end_location>
     <lat>56.1697511</lat>
     <lng>-3.9708727</lng>
    </end_location>
    <polyline>
     <points>mgiuId`aWiBbCg@r@iC~CkFnFeA`Ak@f@}@v@sElDiBjAaCvA}BlAqAn@c@ReHrCuChAaA`@iFpBoFvBgE|AyEnB}@`@aCdAcBr@}@`@oAp@cB`Aw@f@gBpA]XsBdB{@t@u@x@kAlAcAfAcBtBo@x@cExFiIhLgB~Bu@`AqBdCkC|CiCnC_C~BiC~BiA~@wAjA}C~B_BfA_BdAkBjA{Az@mAn@eCnA_Bt@sAh@qDvA{@ZiBj@iCr@}A`@{Bd@_Cb@iBX}@LqANcBNqAJiBJ_BHw@B_BBsB@uAAyBC_CKiDSiBK}BGeAGiC?_B?qCF{AFe@BiAHsCRoCTsGj@oCP]BiEX[@m@BeBBgA@_BCaACiAEwAKoAM_AKsAS{AWaAQo@Ok@Ms@QaAYw@Uw@Ww@Y{@[u@]w@[y@a@}@a@_Ai@eAm@w@e@s@e@gAq@qA{@i@_@w@c@q@_@w@_@y@_@cAc@iAe@iAa@eA]sA_@eAU_AUgAQiAQaAM}@Iw@Gu@Eu@Co@Ai@?o@Ai@?_ABkADiAF{ALmAN]FI@OBWD}AZ{@TuA^oA`@mDrAmExBiDdBwCzAsAn@eA`@qBp@sBl@i@NaB^yAXyARcBPcCVoD\{ANgAJMBMDMJYZ</points>
    </polyline>
    <duration>
     <value>335</value>
     <text>6 mins</text>
    </duration>
    <html_instructions>Continue onto &lt;b&gt;M9&lt;/b&gt;</html_instructions>
    <distance>
     <value>9815</value>
     <text>9.8 km</text>
    </distance>
   </step>
   <step>
    <travel_mode>DRIVING</travel_mode>
    <start_location>
     <lat>56.1697511</lat>
     <lng>-3.9708727</lng>
    </start_location>
    <end_location>
     <lat>56.3883659</lat>
     <lng>-3.4882247</lng>
    </end_location>
    <polyline>
     <points>}syuI|pfWIVITGLGJMJQHIBM@K@SAKGQKIIIIS?K?MBOFGD]Z}C`DsDzDaKjK}FbG}FfG{AzA}BbCaE~DwCzCcDjDeAfAuCrCaAdAiBpBwAxAeAdAg@h@{@v@_@Xw@l@eAn@cAj@iAh@o@TmA`@YJq@R]FeANi@Fq@Bu@BcAAs@Ai@EuAOo@Is@MkBi@cA]kB}@u@_@gAu@{AgAoBcBcCcCq@w@cAsA_@m@a@o@k@mAaA_Cu@oB{@_Cg@}Ai@iB{@gDWqAUeAUkAOaASuAQ{AGq@Is@[uEe@gHc@aF[mCg@qDm@yDe@kCQ{@S}@UcAo@gC_@sAYcAg@{AsAuDw@kBu@eBeAyBg@mA_AwBACo@yAqBuEu@aBu@eBe@oAu@sBy@kC_AaDq@sC_@eBYwAYaBQ}@aAmGOy@YgBUwAWsAOw@e@sBWgAa@}A]oAQm@Og@_@gA]cA_@aASi@a@_Ac@cA[s@O[k@iA]s@}@kBO[c@y@o@qAcCwEa@y@mA_CsBcEoByDmCiFiBoDyEgJiA{BIOg@cAoB{Du@wAuBcEqB{D?AaE_IkBuDoEyIS]i@gAaBcDmFoKeEoI{AyCoCqFm@qAq@sAmCoF}@iBw@_BgBoDeAwBuC}F_BcD_AiBGKKUYk@w@}AeAyBsAkCiA}BoAgCaAoBeAsBaDqGo@sAGMiEsIc@{@w@{A}DaIuB{DyA}Ce@aAqAeCiCgFyAyCkFiKwDyHyAuCaEkIaA}Bg@wA[{@g@wAo@qBw@{C_@}Ao@wCi@sCo@yD_@{C[yCO}AUcDMaBSuDOqEUqFAYK}CI}BQkESmEKsBMcBM{AQmBWaC]eCU}Ak@cDeAyEk@sBYeAK_@}@kC_CwGiAkDk@iBk@uB]yAu@_DwAgGm@iCsBcJk@cC{@qD{@yD_AaEeA_E_@qAiAmDi@wAuAiDaBcEcBeE}@sCm@cCKg@UiA_@uBKo@WiBQaBc@kFMkCUeFKkDGoBI_BOaDIuAYgDMwAUmBm@}Dg@iCa@oBoA_GMe@UaAkBqIy@wDk@{Cs@oEQyAMy@KmAOqAGs@Q_CYaFYaISqFSiFSeFOsFIoEAsE?qC@[DwEFoDNmEXsGTsGHqEBuBAmDAgDKsLAgD?yC@qCFoEJ}HTwNZcRTcODuEAqDCqCA_BGaBE_BE{@IsAK{AKwAS}B[oCOoAe@}Cg@yCq@{DgBaK{AsIuCoP}BwMaAwFwAyHo@wDcA}FY}Ae@_Ca@cBc@cBa@}Ay@kC]aAUo@Uo@Wk@aAyBo@uAoBaE{AcDkA}CoA_Em@sBiA}Ei@gCm@gD]eCMy@[_CEi@c@mEWmDm@mJk@yIe@aISuCGaAg@gI[{E[{EWsEW_DKgA_@yC_@aCOs@UeAU}@]sAc@sAg@uAw@iBe@{@aAaBiA{AeAcAo@k@[W_@U[SkAk@_A]m@QcAU_@GgAOuAS{B_@sB]wA]u@QgDaA_C{@kB{@mAm@iAg@WOwBmAy@i@aBsAqBmBmAsAmA{As@cAAAqAoBk@gAc@_Aa@{@]y@e@iA_AyCcBsFy@sCgB}FmBsGuAcFMe@qBiHeB{GuBoIqAoFyAmGw@mDkAsFsAmG_BaIqBsKqAqHa@}B}AaJeA}GcAaHw@mFq@oEsAgK[_Cu@kFw@iFi@wCo@kDaAyEu@cDw@cDq@kCeAqDs@aCcA}CiAeDuAyDgBmEoC_HyCmHsAcD}AuDmCsG_DmH{D}IeEyIMUAAMY_EsHyB_E{AiCwBoDeBsCaCqDaAwA{CkEeAuAqBiCqBiCiC{CyBgCkC}CeDwDyFyGoB{BuAaBiB{Bq@}@uAiB{@oAgBqCc@q@gB{C{CcGeDsGgBeDWa@m@aAq@cAcAyAc@i@s@}@k@m@cCcCsAiAm@g@{@q@cAw@kAeAw@y@s@u@y@cAq@{@i@w@q@aAeA}A_BgCyBuDeBwC_BwC_BwCkBsD}AaD{CuGsCyGw@oBOe@Ws@k@gB[_Ag@_BYaAcA{Di@sBi@aCm@sC_A}EW_BKw@]wBcBiM[{BOcA]kBWuAWsA_@gBc@iBc@gBa@yAaAgDq@sBkAcDKUg@mA_@{@ISe@aA[q@IOq@uA[m@{@kBqAoCmCyF[q@[s@Wi@o@_B}@gCe@uA]iAy@wCq@eCYoA[sAi@iCc@gCSiA]aCWmBS_BKcAKw@OiBQkBKsAOyBKoBMuCKuCGcCCcBA_CAmLAaDCeCGeDEyBGqBIaBSyDQyCMaBUsCO_BSgBOmAWmBOgAe@{Cc@aCg@gC]wAi@mBQo@Me@g@wAe@uA_A}Bw@cBi@eAc@{@y@wA{@oA_@g@gBwBgCgC{C{C_AeAiAwAYa@_AsA_@k@KOiAmB{@cBe@cAQ_@Sc@Wm@_@_A[y@g@uA_@gAg@_BM_@_@qAeAeEaA{DSy@eBgGK[Sq@{@}B{B_GwDwJmAaDaCsFy@cBe@aAeC{Dk@q@]c@y@y@iBiBOOiEkDQM}DsCqBoAiAk@c@YaAg@KGgAq@uA_AoB{AkC}B_B{AuBwBqA{Ac@k@}@iA[a@sAmBmAkBeAcBcAiBoAcCyAwCkCiGs@kB_AcCs@uB[}@q@{Bw@kCc@_Bi@qBaAeEa@iBk@kC[_BUiAa@uBq@oD_@qBeBiKIk@kIeg@WaB_@yBi@_DsAcIyCuQ_BsJa@aCgB}KgCsOo@yDY_BIc@q@wDw@qD_@yAUs@o@kBq@eBeAwBi@_Au@iA{@kAaAmAmB_CgAuAo@{@a@m@o@cA_@q@u@uAi@kAi@kA_@aA_@}@Oc@_@iAQi@GSW{@c@_BYkA]wASaA[_B_@sBg@{CMw@g@iDUcBUeBY_CYwCGa@MsA[sDAMOiBQwCSsDIyAIeBOwDSwFGkBEm@CSEUACi@oA</points>
    </polyline>
    <duration>
     <value>1551</value>
     <text>26 mins</text>
    </duration>
    <html_instructions>At the roundabout, take the &lt;b&gt;2nd&lt;/b&gt; exit onto &lt;b&gt;A9&lt;/b&gt;</html_instructions>
    <distance>
     <value>42220</value>
     <text>42.2 km</text>
    </distance>
    <maneuver>roundabout-left</maneuver>
   </step>
   <step>
    <travel_mode>DRIVING</travel_mode>
    <start_location>
     <lat>56.3883659</lat>
     <lng>-3.4882247</lng>
    </start_location>
    <end_location>
     <lat>56.3690189</lat>
     <lng>-3.4331398</lng>
    </end_location>
    <polyline>
     <points>ijdwIjhhTQGECMKMQEMCKCMCMAOAY?Y?m@DsADcANk@DSDOFIDGHIJKRGRAXJd@EHCLEJGPMDGHMl@wAh@qArAuD`@uA\mADOj@gCFWb@{B\gC^sCXyCHcAD}@NeCJaC\{H\}Gb@eKTiEJyAFq@JoAJy@Dg@Hi@f@sDHa@^oBDSXqAj@mCbAeElDkN~AmG|DePvEeRtFcUf@oBj@uBb@}Ad@yAj@aBVo@Rg@d@iAn@sAl@kAp@kA`@s@f@u@vAqBNQf@o@bAmAt@cAf@q@bA{Al@eAf@_Ap@uA`@{@b@gAl@}A~@qCX_A~@wCp@sBRm@dAgDnA}Dt@_Cv@aChB_GdAiDVaAb@gBVkARgALy@</points>
    </polyline>
    <duration>
     <value>162</value>
     <text>3 mins</text>
    </duration>
    <html_instructions>At the roundabout, take the &lt;b&gt;3rd&lt;/b&gt; exit onto &lt;b&gt;M90&lt;/b&gt; heading to &lt;b&gt;Edinburgh/Dundee/Aberdeen/Coupar Angus/Blairgowrie/Braemar&lt;/b&gt;</html_instructions>
    <distance>
     <value>4196</value>
     <text>4.2 km</text>
    </distance>
    <maneuver>roundabout-left</maneuver>
   </step>
   <step>
    <travel_mode>DRIVING</travel_mode>
    <start_location>
     <lat>56.3690189</lat>
     <lng>-3.4331398</lng>
    </start_location>
    <end_location>
     <lat>56.3720343</lat>
     <lng>-3.4205823</lng>
    </end_location>
    <polyline>
     <points>kq`wIbp}Sf@cFJkADeADsA@cA?cAAy@AiACoAGmAAc@Ei@Eu@IgAQ_BQaBQkAIi@Mm@QaAa@aBMi@Qo@_@kA]aA[w@Qa@Sc@u@yAa@s@Yc@iAiB_@o@w@wAUa@O]W{@</points>
    </polyline>
    <duration>
     <value>33</value>
     <text>1 min</text>
    </duration>
    <html_instructions>Take the exit toward &lt;b&gt;A90/Dundee/Aberdeen/Coupar Angus/Blairgowrie/Braemar&lt;/b&gt;</html_instructions>
    <distance>
     <value>913</value>
     <text>0.9 km</text>
    </distance>
    <maneuver>ramp-left</maneuver>
   </step>
   <step>
    <travel_mode>DRIVING</travel_mode>
    <start_location>
     <lat>56.3720343</lat>
     <lng>-3.4205823</lng>
    </start_location>
    <end_location>
     <lat>56.3863605</lat>
     <lng>-3.4003256</lng>
    </end_location>
    <polyline>
     <points>edawIra{SIKe@cAa@}@a@_AM]Oc@Um@Uu@c@_B[iAk@cCqAoF[mAWeAUy@Wy@Oi@Um@Qi@Wm@a@cAa@}@We@EIc@w@e@q@_@i@e@k@_@c@c@c@i@e@iBwA}FcEs@k@mHmFaAs@EAACu@k@[UIGe@]yDqCqBwA_BmAk@a@]Yw@o@m@g@g@g@EEq@w@m@}@_@o@[k@AAWi@c@gAUk@GQ_@iA[mAQk@Kk@Mk@Km@YmB]yC</points>
    </polyline>
    <duration>
     <value>74</value>
     <text>1 min</text>
    </duration>
    <html_instructions>Merge onto &lt;b&gt;M90&lt;/b&gt;</html_instructions>
    <distance>
     <value>2095</value>
     <text>2.1 km</text>
    </distance>
    <maneuver>merge</maneuver>
   </step>
   <step>
    <travel_mode>DRIVING</travel_mode>
    <start_location>
     <lat>56.3863605</lat>
     <lng>-3.4003256</lng>
    </start_location>
    <end_location>
     <lat>56.3817370</lat>
     <lng>-3.3669378</lng>
    </end_location>
    <polyline>
     <points>w}cwI`cwSEe@Ew@Gw@Cw@C_@Ai@CeAEcBEwBEwAUgNMgHIaEAiAAu@AuAAiD?iA@y@@}@BuABgABuADmADeAD{@Dy@D{@FqAH}AFaAHqALiCNwBFcANsBHcADo@P_BRoBPmARsAPcALs@^kBNm@T}@V{@Tw@nBuJ|Oww@</points>
    </polyline>
    <duration>
     <value>77</value>
     <text>1 min</text>
    </duration>
    <html_instructions>Continue onto &lt;b&gt;A90&lt;/b&gt;</html_instructions>
    <distance>
     <value>2189</value>
     <text>2.2 km</text>
    </distance>
   </step>
   <step>
    <travel_mode>DRIVING</travel_mode>
    <start_location>
     <lat>56.3817370</lat>
     <lng>-3.3669378</lng>
    </start_location>
    <end_location>
     <lat>56.3839452</lat>
     <lng>-3.3753014</lng>
    </end_location>
    <polyline>
     <points>{`cwIjrpSiCnOaDjRmCjO</points>
    </polyline>
    <duration>
     <value>48</value>
     <text>1 min</text>
    </duration>
    <html_instructions>Make a &lt;b&gt;U-turn&lt;/b&gt;</html_instructions>
    <distance>
     <value>570</value>
     <text>0.6 km</text>
    </distance>
    <maneuver>uturn</maneuver>
   </step>
   <step>
    <travel_mode>DRIVING</travel_mode>
    <start_location>
     <lat>56.3839452</lat>
     <lng>-3.3753014</lng>
    </start_location>
    <end_location>
     <lat>56.4646968</lat>
     <lng>-3.0630792</lng>
    </end_location>
    <polyline>
     <points>uncwIrfrSHYLi@VgANy@Lk@RoAJq@Jy@Ho@Fm@J_AHs@Ba@Fk@Dw@Dk@Bm@Bi@Bi@D}@BeABmAD_BBsAD{ADoCDkC@i@H}FBaBBiB@qA?qADkF@gB@qB@wC?{A?{B?sC?mA?iG?}B@oABiABgAB{@DgAD}@Do@JsAN{A@KDe@Js@Ju@Ho@PcAN}@TcA|@qDH_@bB}Fz@iC@Cz@wCd@sAp@uBj@gBdAaDp@oBp@uBx@}Bz@eC\aA\_At@qB|@aCp@mBh@yAh@wAh@wA|@cCh@wAp@kBh@yA\cA`@oA^qAVcATaAJe@Hc@Z}ATuAL}@L}@Fi@Fg@LcAJgAHcAFy@FeAFgAFuAD{ABuABwB?uB?uB?sB?uBCsBAuBAyAAsAAu@AaBAuAEsBCoBCiBC_ACyAGoCEoBIoCEqAIqCKmCMqBIsAKsAKqAGo@KgAW_CUkBKq@CSi@iDUoAS_AQ_AWkAYiA_@_Bc@}Ag@_BSm@o@mB_@cAg@wAe@gAi@uAu@kBk@qAi@qAq@{Am@qAk@oAcAyBaAwBO[_AsBm@sAs@aBo@yAk@sAy@oBqAeDi@uAe@kAM]_@_A]_A_AmCi@yAo@qB{@iCq@sB{@iCq@wBq@sBgAeDaAyCs@wBq@qB{@oCcBeFgAeDq@sBe@{Ae@wAg@yAg@}Am@iB_@mAo@oB_AqCaA{CwAkEy@iCyAoESq@]aAi@wAi@sAc@_A_@y@e@y@Wa@Wc@Wc@Y_@Ya@i@o@g@i@g@g@_@]g@a@k@a@{@m@uAaAeAy@i@e@}@{@oAuAu@cA]e@IOq@eAc@u@q@sA_AsBw@mB}@cCi@wAi@yAaCqGo@cBu@sB_@_Ai@{A}@eCu@mB{@eCg@wA[cAi@gB[kAm@kC]aBKa@YqAc@wB]eB]cBg@}Bi@iCSaAc@mBi@wBe@cBe@}Ae@yAa@oAi@wAaAwCoAsDeA{CiBmFu@qBmAcDe@eA]u@s@yAq@mA}@wAaAwAmA{AwA}AaCaCgCiCkBkBcAeAk@i@aA_AaHgHgHgH{CaDoAyAu@aAk@u@w@mAm@aAc@w@a@u@[m@u@{AGKcAuB}@mBkCsFkAeCQYkAiCWi@[o@oHmO{@iB_@w@[q@}@kBuAsCkAeC{@iBsDyHIMm@sAcAeC]{@cAyCiB{FUq@_AwCY_Ai@cB}@uCw@iCs@{B_@mAsAeEMe@a@qAm@uB}AkFsA}Ec@yAqAuEwCeKm@uBo@{BQm@wAeFmP}k@wBuHg@cBcAsD{AiFoHsWuA{EcBgG}EyP{BcIwA{E]oAo@yBg@cB[eAg@wAi@{As@iBm@uAk@oAm@mAo@mAq@iAq@iAmAiBiBiCcPaUm@y@kAcB_A{A_A_By@{Ae@aAm@sAc@cAc@iA_@}@EMa@iAq@qBa@wAUw@k@yBa@aBg@_C]aBi@yCUoAWmBWiBWoBOoA]cCUkBQuA]aCKw@UmBQsAOqAUiBQqAQqAa@cDa@}C_@iCSqAUoAWiA_@}AQu@{@kCg@wAk@uAu@iBk@yAeA}C[gAQs@o@oCWsAW_Be@wDSqBIqAIuAGwAGsAGoCMeEGuBGoCMkEImCEsBEsAEyACw@EaAGkAOmCEi@SyDQsCmA_TIyAIyAyAeVi@sJEs@a@sG[wFMcC[cHM_DMaDO}DIsC[gLQqGMgEK_CGkAIkBMiCS}CWwEScD{@eNi@gI]gFo@oJQmCk@{I_@}Fa@mGMiBI}AIuAIyBGqBEqBAyAAg@AeCAgC?cA@_A@sBDqDBuBBmBBmC@mDAkEAiCEuFMoLImIM_MEoCGqBGqBI_BKwAOmBOcBQ}AYwBWcBUwAYwAYyAWgAa@cB]kA_@qA]eA_@eAAE_@aAUi@MSIGIG_@I</points>
    </polyline>
    <duration>
     <value>874</value>
     <text>15 mins</text>
    </duration>
    <html_instructions>Make a &lt;b&gt;U-turn&lt;/b&gt;</html_instructions>
    <distance>
     <value>23294</value>
     <text>23.3 km</text>
    </distance>
    <maneuver>uturn</maneuver>
   </step>
   <step>
    <travel_mode>DRIVING</travel_mode>
    <start_location>
     <lat>56.4646968</lat>
     <lng>-3.0630792</lng>
    </start_location>
    <end_location>
     <lat>56.4736824</lat>
     <lng>-3.0504691</lng>
    </end_location>
    <polyline>
     <points>kgswIfguQA@A?A@A?A?A?A?C?C?CACAACCAACCCCIAA?CAC?CAC?CAC?C][QMKEa@MiA_@kAa@_A]o@Yk@Yk@]m@]w@m@y@m@w@o@w@s@gAeAY[}@cAu@{@_@i@u@eAk@}@q@kAy@{AYm@e@cAWo@c@iAm@cBQk@Oe@a@qAiBeHk@_Cu@eD_@cBi@gCEQEQEIMUIOO]</points>
    </polyline>
    <duration>
     <value>76</value>
     <text>1 min</text>
    </duration>
    <html_instructions>At the roundabout, take the &lt;b&gt;2nd&lt;/b&gt; exit onto &lt;b&gt;Kingsway W/A90&lt;/b&gt;</html_instructions>
    <distance>
     <value>1318</value>
     <text>1.3 km</text>
    </distance>
    <maneuver>roundabout-left</maneuver>
   </step>
   <step>
    <travel_mode>DRIVING</travel_mode>
    <start_location>
     <lat>56.4736824</lat>
     <lng>-3.0504691</lng>
    </start_location>
    <end_location>
     <lat>56.4839260</lat>
     <lng>-2.9892235</lng>
    </end_location>
    <polyline>
     <points>o_uwIlxrQAAAACAAAAC?AAAACAEAEAGAEAG?E?G?G?G@G?C?A@C?C@A?C@A@CCSAQCUKg@qA{GgBgJqBmK_AaF}B_Mq@yDa@}BYiBIu@MeAQaBMwAKgBOmCGcBMsCe@aMGoAEu@IoAEk@Gs@MqAKw@QsAWgB_@gBOs@GYMc@Kc@]gA[cAeAyCq@qBi@cB[eA]iAa@wAc@aBm@aC]yA}@aE[{ASiAUkAY}AU_BOiAOiBKwAKmCCwAAyA?kB@_AD{CD}BJsGDgD`@sXD_C?eBAsCAs@MeDQ{CMyAa@cEoBwRmBsQ_AaJ_@uDQoBUgCKwAImAMkDA}@?W?[?o@@]?Y?S@[Am@AUAOCY</points>
    </polyline>
    <duration>
     <value>207</value>
     <text>3 mins</text>
    </duration>
    <html_instructions>At the roundabout, take the &lt;b&gt;2nd&lt;/b&gt; exit and stay on &lt;b&gt;Kingsway W/A90&lt;/b&gt;</html_instructions>
    <distance>
     <value>4028</value>
     <text>4.0 km</text>
    </distance>
    <maneuver>roundabout-left</maneuver>
   </step>
   <step>
    <travel_mode>DRIVING</travel_mode>
    <start_location>
     <lat>56.4839260</lat>
     <lng>-2.9892235</lng>
    </start_location>
    <end_location>
     <lat>56.4790793</lat>
     <lng>-2.9439671</lng>
    </end_location>
    <polyline>
     <points>q_wwIryfQEECEAAACACACAC?EACAG?G?E?E?C?E@C?E@C?E@C@C@C@C@ABCBk@Bc@Bu@ByAFoBFcCDgBBw@DgBBgADmABmABaAJ_ELuE@q@BcAFuCDuADuAD{ABwADsAB}@Bm@FgA?KF}@Fu@@]@a@?UCUAUCa@AA?A?AAA?A?AAA?C?CAA?C?C?C?A?C?C?C?C@A?C@C?A@C?A@C@A?A@??ABm@HuBHqBFkAJ_CJsBNoCPoCTiDl@yIBUX_El@wId@{Gf@}GBe@T{CjBaXXuD?A^aGn@eJJ{ADi@F{@@SBe@LwA?GT}Bz@qL`AmNPeCHkANyBBYDc@BY@K@Q@Q@k@</points>
    </polyline>
    <duration>
     <value>192</value>
     <text>3 mins</text>
    </duration>
    <html_instructions>At the roundabout, take the &lt;b&gt;2nd&lt;/b&gt; exit onto &lt;b&gt;Kingsway/A90&lt;/b&gt;&lt;div style=&quot;font-size:0.9em&quot;&gt;Continue to follow Kingsway&lt;/div&gt;</html_instructions>
    <distance>
     <value>2852</value>
     <text>2.9 km</text>
    </distance>
    <maneuver>roundabout-left</maneuver>
   </step>
   <step>
    <travel_mode>DRIVING</travel_mode>
    <start_location>
     <lat>56.4790793</lat>
     <lng>-2.9439671</lng>
    </start_location>
    <end_location>
     <lat>56.4768048</lat>
     <lng>-2.9303218</lng>
    </end_location>
    <polyline>
     <points>gavwIx~}PCICGAICS?M?M@K@I?CBI@ADKDGBEDCDCJsABg@B[ZuFL_CDu@f@sId@yIF{@P}CLkBFeALsAJeAFk@Fe@Fc@NeAJq@Hk@He@Lq@Lm@TkAPu@XgAH[P}@Py@</points>
    </polyline>
    <duration>
     <value>59</value>
     <text>1 min</text>
    </duration>
    <html_instructions>At the roundabout, take the &lt;b&gt;3rd&lt;/b&gt; exit onto &lt;b&gt;Kingsway E/A972&lt;/b&gt;</html_instructions>
    <distance>
     <value>892</value>
     <text>0.9 km</text>
    </distance>
    <maneuver>roundabout-left</maneuver>
   </step>
   <step>
    <travel_mode>DRIVING</travel_mode>
    <start_location>
     <lat>56.4768048</lat>
     <lng>-2.9303218</lng>
    </start_location>
    <end_location>
     <lat>56.4741965</lat>
     <lng>-2.9252853</lng>
    </end_location>
    <polyline>
     <points>_suwIni{PAC?AAA?C?CAA?C?C?A?C?C?E@A?C?C@A?C@A?A@C?A@A@A@C@?@A?A@?@A@?@?TYPWHKFMJSJQFML[DKRc@|@sBRc@h@oATg@Ri@jBgEZq@b@aAFMHSBG@GBQBU</points>
    </polyline>
    <duration>
     <value>34</value>
     <text>1 min</text>
    </duration>
    <html_instructions>At the roundabout, take the &lt;b&gt;2nd&lt;/b&gt; exit and stay on &lt;b&gt;Kingsway E/A972&lt;/b&gt;</html_instructions>
    <distance>
     <value>433</value>
     <text>0.4 km</text>
    </distance>
    <maneuver>roundabout-left</maneuver>
   </step>
   <step>
    <travel_mode>DRIVING</travel_mode>
    <start_location>
     <lat>56.4741965</lat>
     <lng>-2.9252853</lng>
    </start_location>
    <end_location>
     <lat>56.4751171</lat>
     <lng>-2.9036597</lng>
    </end_location>
    <polyline>
     <points>wbuwI`jzPAEAGCIAI?I?EAG?O@O@MBKBMDIDIFGFG@?D[DUBIHOCg@Aa@Aa@KeBSuEEw@QgFSqGI}CGmEAw@EwEA_@?aAAm@?e@?u@?a@@}H@mEB{D@W?U?MAM?IAOKiCCy@[qG_@aIG_Bo@kN</points>
    </polyline>
    <duration>
     <value>100</value>
     <text>2 mins</text>
    </duration>
    <html_instructions>At the roundabout, take the &lt;b&gt;2nd&lt;/b&gt; exit onto &lt;b&gt;Arbroath Rd/A92&lt;/b&gt;</html_instructions>
    <distance>
     <value>1355</value>
     <text>1.4 km</text>
    </distance>
    <maneuver>roundabout-left</maneuver>
   </step>
   <step>
    <travel_mode>DRIVING</travel_mode>
    <start_location>
     <lat>56.4751171</lat>
     <lng>-2.9036597</lng>
    </start_location>
    <end_location>
     <lat>56.4720981</lat>
     <lng>-2.9014547</lng>
    </end_location>
    <polyline>
     <points>ohuwIzbvPj@[t@a@NKJGn@a@rAaAzCuBh@_@rCmB</points>
    </polyline>
    <duration>
     <value>47</value>
     <text>1 min</text>
    </duration>
    <html_instructions>Turn &lt;b&gt;right&lt;/b&gt; onto &lt;b&gt;Fairfield Rd&lt;/b&gt;</html_instructions>
    <distance>
     <value>362</value>
     <text>0.4 km</text>
    </distance>
    <maneuver>turn-right</maneuver>
   </step>
   <step>
    <travel_mode>DRIVING</travel_mode>
    <start_location>
     <lat>56.4720981</lat>
     <lng>-2.9014547</lng>
    </start_location>
    <end_location>
     <lat>56.4730378</lat>
     <lng>-2.8928515</lng>
    </end_location>
    <polyline>
     <points>sutwI`uuPWgGSkEYgFAMGmAYaEi@{IU{DGaBIcB</points>
    </polyline>
    <duration>
     <value>47</value>
     <text>1 min</text>
    </duration>
    <html_instructions>Turn &lt;b&gt;left&lt;/b&gt; onto &lt;b&gt;Strathern Rd&lt;/b&gt;</html_instructions>
    <distance>
     <value>539</value>
     <text>0.5 km</text>
    </distance>
    <maneuver>turn-left</maneuver>
   </step>
   <step>
    <travel_mode>DRIVING</travel_mode>
    <start_location>
     <lat>56.4730378</lat>
     <lng>-2.8928515</lng>
    </start_location>
    <end_location>
     <lat>56.4743616</lat>
     <lng>-2.8933001</lng>
    </end_location>
    <polyline>
     <points>o{twIh_tPQFA@IBk@Ts@REBG@C@A@G@IBc@JGBOBE@G?G@A?C?A?CAA?AAAA</points>
    </polyline>
    <duration>
     <value>22</value>
     <text>1 min</text>
    </duration>
    <html_instructions>Turn &lt;b&gt;left&lt;/b&gt; onto &lt;b&gt;Caenlochan Rd&lt;/b&gt;</html_instructions>
    <distance>
     <value>151</value>
     <text>0.2 km</text>
    </distance>
    <maneuver>turn-left</maneuver>
   </step>
   <step>
    <travel_mode>DRIVING</travel_mode>
    <start_location>
     <lat>56.4743616</lat>
     <lng>-2.8933001</lng>
    </start_location>
    <end_location>
     <lat>56.4744211</lat>
     <lng>-2.8936987</lng>
    </end_location>
    <polyline>
     <points>wcuwIbbtPI|@AP</points>
    </polyline>
    <duration>
     <value>14</value>
     <text>1 min</text>
    </duration>
    <html_instructions>Turn &lt;b&gt;left&lt;/b&gt; at &lt;b&gt;Clinton Terrace&lt;/b&gt;</html_instructions>
    <distance>
     <value>25</value>
     <text>25 m</text>
    </distance>
    <maneuver>turn-left</maneuver>
   </step>
   <duration>
    <value>6150</value>
    <text>1 hour 43 mins</text>
   </duration>
   <distance>
    <value>151341</value>
    <text>151 km</text>
   </distance>
   <start_location>
    <lat>55.7717318</lat>
    <lng>-4.3686907</lng>
   </start_location>
   <end_location>
    <lat>56.4744211</lat>
    <lng>-2.8936987</lng>
   </end_location>
   <start_address>Dodside Road, Glasgow, East Renfrewshire G77 6PW, UK</start_address>
   <end_address>7 Caenlochan Road, Dundee, Dundee, Dundee City DD5, UK</end_address>
  </leg>
  <copyrights>Map data ©2014 Google</copyrights>
  <overview_polyline>
   <points>i|ksIhgtYgRk[uGwN}GaGdA_JDoRiLmBcW{{@uAnLaBpUgCvAaDuGiRwMm]ue@gX_]qM{BwPvBoQc@oVgQwR_CcPdJ}HbLgK`HkK_@gMwLkI{I}ZiHwL_DmIaJqQkt@wLsWqEaWwEmc@eHwTiQk[yTqI_IiIeAgh@zC_e@u@uZkGig@yFqJmh@}D{ODqY|FqFgBsIgKwCkMuCw~@pB_|@`Duj@pGmXxFoUbA_c@eHm}A{R}`AiImHck@}HqG_TqEk_@sV}[wRwTaLuTuQqu@gK}iAqQg_Acn@srBw`AuaCwRyt@eH{cAiImaB`FonAqJgv@eMu]u_@gk@w]qr@s]ahAoYwq@}eAcxByb@yt@sV}x@cZwgAqz@oeBwLwDwOXm_@~@oLaE{L}UsIwb@kU}dAaGqTgIyNsIwC_TbK_U~NyQvEo}@~F{^nFgQ_@ui@w`@iSmDoUnB_c@zSgUtJoSdCwe@yGiS}@uKtAcb@dUm^fn@wPdb@_U`]y]pXug@jSgXhM_RlQcb@ri@uZdV{XzLaYfFku@M_r@xC}^kIa^eRi]wDoK~@}^bOeh@hK{EvA}`AraAcRfRuMjGwK\sQcGsPgRoJwZwKi}@wXos@oPcv@}Mu]qbBieDexAouCwNa`@yF_c@iHufAqv@krCgC}e@oG{b@iIqb@qCsi@\{fBz@moB}\kuB}Wqv@}Gk^_Ge|@cEce@uHiScLwIwRoDqV_KqPqQmb@kwAob@wcCyLmk@}V_q@kXan@s]wk@yu@s_AmU{a@iOuNkh@_{@eUaz@{Rs{@aUih@cLms@oCckAyMmq@a_@og@{Rgm@yS}h@sRsTah@ya@}Ro^{J}Zaa@o}BwN}{@uJsWaVua@qKkn@eG}~@dGiEzGwU`D{b@tJu}@di@wmBzVmc@pVg~@cAib@gMm\u[o{@oh@o`@uPsSsEs_@k@e`AfDyh@bDmPdCmL|Oww@iCnOoHvb@VcAhA}Fh@iEt@}JhAkt@d@gs@bLwh@bWkt@|Lqd@tAik@iAmr@kGij@yRki@ss@_pBkWkv@gSmTkJmLmNa^mRyo@gW_|@eMsUa\m\_WcZuMiXec@q~@auAqxEe^aeAeh@w{@yYieByI{WmCqX}Cc|@eZcwFwD{pCaKia@mAWi_@oYiVct@aTeqAqFgu@cPal@qCmVXs`@I}r@gK_dAq@oUOqAxCudAlQmxC~Fc|@~E_v@~EcYRqAfNe^k@iiABmNkAwWh@iS~CwBdEuCzBuJw@oOaB{XuCe@yA^m@jA</points>
  </overview_polyline>
  <bounds>
   <southwest>
    <lat>55.7717318</lat>
    <lng>-4.3686907</lng>
   </southwest>
   <northeast>
    <lat>56.4840397</lat>
    <lng>-2.8931617</lng>
   </northeast>
  </bounds>
 </route>
</DirectionsResponse>
