# Supplementary material for: Combining temporal planning with probabilistic reasoning for autonomous surveillance missions
Source: Auton Robots. 2015 Dec 28;41(1):181–203. doi: 10.1007/s10514-015-9534-0 (PMC7175604; doi:10.1007/s10514-015-9534-0)
Supplement: Supplementary file 1 — Supplementary material 1 (zip 45620 KB) [file 10514_2015_9534_MOESM1_ESM.zip › SupplementaryMaterial/UAV/routes/routeFile2.xml]

<?xml version="1.0" encoding="UTF-8"?>
<DirectionsResponse>
 <status>OK</status>
 <route>
  <summary>M77 and M8</summary>
  <leg>
   <step>
    <travel_mode>DRIVING</travel_mode>
    <start_location>
     <lat>55.7599409</lat>
     <lng>-4.3807773</lng>
    </start_location>
    <end_location>
     <lat>55.7777701</lat>
     <lng>-4.3594534</lng>
    </end_location>
    <polyline>
     <points>srisIzrvYKSwAuDo@oB_@aBMc@OWkE_DmBwAwGwEoGcEgAy@{EqC_@QMEOAw@?{@?UAQEcA[{@]g@[IGaA{@WQa@e@IIIOIQIQc@{AoBcGi@cBWs@aA_BmBeCiBmBeAw@iBuAUYs@{A_EkI]aAmAuDg@aCMu@w@yAs@{@i@oAY_@GIg@o@o@s@eAu@}@k@kAy@GIIKEMEMEQAQSmC</points>
    </polyline>
    <duration>
     <value>167</value>
     <text>3 mins</text>
    </duration>
    <html_instructions>Head &lt;b&gt;northeast&lt;/b&gt; on &lt;b&gt;Dodside Rd/B769&lt;/b&gt; toward &lt;b&gt;Craigton Rd&lt;/b&gt;&lt;div style=&quot;font-size:0.9em&quot;&gt;Continue to follow B769&lt;/div&gt;</html_instructions>
    <distance>
     <value>2481</value>
     <text>2.5 km</text>
    </distance>
   </step>
   <step>
    <travel_mode>DRIVING</travel_mode>
    <start_location>
     <lat>55.7777701</lat>
     <lng>-4.3594534</lng>
    </start_location>
    <end_location>
     <lat>55.7771710</lat>
     <lng>-4.3554574</lng>
    </end_location>
    <polyline>
     <points>abmsIpmrY\a@R_@Vm@Lc@HYFe@Dc@De@?g@@mC@q@?o@@o@@s@A}@Aa@Ac@</points>
    </polyline>
    <duration>
     <value>30</value>
     <text>1 min</text>
    </duration>
    <html_instructions>Turn &lt;b&gt;right&lt;/b&gt; onto &lt;b&gt;Aurs Rd/B769&lt;/b&gt;</html_instructions>
    <distance>
     <value>275</value>
     <text>0.3 km</text>
    </distance>
    <maneuver>turn-right</maneuver>
   </step>
   <step>
    <travel_mode>DRIVING</travel_mode>
    <start_location>
     <lat>55.7771710</lat>
     <lng>-4.3554574</lng>
    </start_location>
    <end_location>
     <lat>55.7833907</lat>
     <lng>-4.3450748</lng>
    </end_location>
    <polyline>
     <points>i~lsIrtqYC?A@C?EACCCCCEAGc@Te@Ne@Fc@@WBe@G_@Ke@O]O[Si@a@_@a@[c@Yi@Ui@]y@i@uAo@eBSo@K]K]K_@YiAo@oCKk@CMYqAk@_Dg@eC]iBI_@Ic@Ou@UkAUkASu@Qs@Y}@Wq@[u@[q@Wi@O[YQKEQM</points>
    </polyline>
    <duration>
     <value>72</value>
     <text>1 min</text>
    </duration>
    <html_instructions>At the roundabout, take the &lt;b&gt;1st&lt;/b&gt; exit onto &lt;b&gt;Stewarton Rd/B769&lt;/b&gt;</html_instructions>
    <distance>
     <value>1031</value>
     <text>1.0 km</text>
    </distance>
    <maneuver>roundabout-left</maneuver>
   </step>
   <step>
    <travel_mode>DRIVING</travel_mode>
    <start_location>
     <lat>55.7833907</lat>
     <lng>-4.3450748</lng>
    </start_location>
    <end_location>
     <lat>55.7837596</lat>
     <lng>-4.3469649</lng>
    </end_location>
    <polyline>
     <points>eensItsoYEDC?C@G?Mx@OhAKbBIhC</points>
    </polyline>
    <duration>
     <value>12</value>
     <text>1 min</text>
    </duration>
    <html_instructions>At the roundabout, take the &lt;b&gt;1st&lt;/b&gt; exit</html_instructions>
    <distance>
     <value>133</value>
     <text>0.1 km</text>
    </distance>
    <maneuver>roundabout-left</maneuver>
   </step>
   <step>
    <travel_mode>DRIVING</travel_mode>
    <start_location>
     <lat>55.7837596</lat>
     <lng>-4.3469649</lng>
    </start_location>
    <end_location>
     <lat>55.7847934</lat>
     <lng>-4.3514451</lng>
    </end_location>
    <polyline>
     <points>ognsIn_pYFHBDBF@H?B?b@APAFCFCHAjACtEEhAG|@CVGl@Gd@Ij@S|@IRAFCHKb@Oj@CNCDEFMFKBI@M@QACAAAACAAEK</points>
    </polyline>
    <duration>
     <value>25</value>
     <text>1 min</text>
    </duration>
    <html_instructions>At the roundabout, take the &lt;b&gt;2nd&lt;/b&gt; exit</html_instructions>
    <distance>
     <value>357</value>
     <text>0.4 km</text>
    </distance>
    <maneuver>roundabout-left</maneuver>
   </step>
   <step>
    <travel_mode>DRIVING</travel_mode>
    <start_location>
     <lat>55.7847934</lat>
     <lng>-4.3514451</lng>
    </start_location>
    <end_location>
     <lat>55.8502204</lat>
     <lng>-4.2892977</lng>
    </end_location>
    <polyline>
     <points>}mnsIp{pYIMEGCGCKSq@K[EQGQKSGMKQIQKOKOKKIIMKSQcAu@g@_@_@UOMACKWuAu@o@]a@So@_@iAu@m@c@YU[Ue@a@{@s@w@s@w@y@s@w@m@s@u@_AaAqAs@aA_AwAe@u@_AyAs@kAwA{BwA}Bm@aA{AcCwA}Bq@gAo@eAo@cA_A{A_AyA_AuAmA}Aw@}@w@u@c@_@SQMKs@e@q@a@SKs@[kAc@cAWu@M}@Ms@Ey@Ak@?a@@u@DS@m@Fi@Hi@F{GfAm@J]F]Di@Fa@Bw@Dg@@O?_@?s@Cu@ESCu@Ki@KYGi@OUGYKSKICk@WeAi@i@[y@k@{@s@eAcAu@q@m@m@yAsAq@g@_@UWQw@e@a@Sc@Uy@Yy@Wi@Mi@Ki@Gg@GgAI]?[?W@W@e@B[@c@D[F_@Fa@J]Jk@RWHc@RWNkAn@s@f@m@d@WZOLKJ[Zi@j@g@l@e@p@s@`Aq@fAo@bAq@`AQXUXs@|@e@h@{@r@w@j@k@Z{@^m@Pc@Jk@Ha@Fk@@m@@UA_AEaAOkA]kAg@{@i@w@o@cAeAaBuBw@eAU[SWU[iA{Au@}@u@y@mAeAOMQMOIKGs@]o@Uq@WcBa@iDo@iCi@cIyAYCuAWuAYu@Ou@Sc@Oi@Sw@a@iAs@s@k@q@s@QQW[o@}@c@q@_@o@i@oAi@uAk@gBa@}Aa@eBg@cCe@iCy@sEeAyFUkAOs@c@gBK_@[iAWy@u@qBO_@aAwBeDgGu@yAm@qA[u@c@mA[cA_@mA]qAg@uBMy@]oB[{BWaCKcAa@}F[mEQwBU{BQwA[}B_@yBc@}B[wAc@gB]kAi@cBa@mAg@uAo@_Bc@cAO_@qAyCu@eBu@aBUc@MYo@kAq@mAU_@QYOUm@y@g@q@_@g@a@c@e@i@[Y][]W_@WOKKE]Qk@Uu@UgAYqBi@uA_@YGm@Ok@Oa@Oc@MYKg@SWOSMc@a@UWW]Ua@KQMWACIOKWIUIWIWGWMi@GWEYEYKs@E]CWGm@C[Eo@Co@Ew@Cw@Aa@?WAs@Ag@?_@?k@?c@?q@@y@DuABy@Du@Bq@Fw@?EDm@Dg@Ba@\}A</points>
    </polyline>
    <duration>
     <value>404</value>
     <text>7 mins</text>
    </duration>
    <html_instructions>Merge onto &lt;b&gt;M77&lt;/b&gt; via the ramp to &lt;b&gt;Glasgow/M8&lt;/b&gt;</html_instructions>
    <distance>
     <value>9357</value>
     <text>9.4 km</text>
    </distance>
   </step>
   <step>
    <travel_mode>DRIVING</travel_mode>
    <start_location>
     <lat>55.8502204</lat>
     <lng>-4.2892977</lng>
    </start_location>
    <end_location>
     <lat>55.8508928</lat>
     <lng>-4.0836753</lng>
    </end_location>
    <polyline>
     <points>{f{sIbwdYj@}HDe@P}BT_DBe@Bq@FgABc@@_@@a@@g@Bq@@o@?m@@s@@iA?u@Aw@?}@AWA{@Am@Cy@M_DEm@Ci@Ei@Cc@Eg@Ea@Go@Em@Ea@K{@WcCw@uHCMm@yFWuBKo@Ko@Km@Mm@I_@I]K[IWK[M]_@_AMWMUKQIMYc@MQSUOQMMMOKIOKMKOIMI_@OYKOEMEOEOEMCQEEAe@Me@MGCUEUGKAOCMAKAKAM?qACcACK?qEEu@Aw@AiEEkDG{@Cq@?_@Aa@?c@?a@?oACkAAo@?U?O?S?O@Q@WBO@QBQDiDt@cKvBoBb@}AZ_@DYBI?M@MAa@Ke@Mc@Oc@Og@W]UUOMMQOOOSQMOWW[][_@W[Y_@Yc@SYU]Wc@MUKSKUKUISIUQg@K[GWGWGWG[G_@K_AEYC]Ca@C[AYAc@Cu@Au@CcCEgBAS?]AOAWCo@[sJSqFQqFq@cRC_ACcAAuABsCFuB^eLBq@@c@Bg@FwB@[XsIPgFDuAFsA@]LiCPkDDw@Dy@?AF_ADw@Dy@F{@NmCXoEJeCJqAHkADg@Fs@Hw@Ju@Jy@Js@Lq@TkARu@Ps@Ng@Rm@Ng@To@Ro@Ro@Rm@Rm@Rq@v@_Cd@wARq@Rq@HWFUNm@FYFYF]Jq@Fe@D_@Fe@BU@UDe@Dm@Bc@F_BBy@Bi@@g@Bk@B}@@u@BgBFoCBgCBeC@_B?mA?{C?iA?{@CqBCeBCq@Am@Gg@GoAI{AMiBQ}B[gDSyBKeBIqAIqAGwACmACgAG}BEeCGgCE{ACcAEaAIcAIgAEg@YgCc@eDyCoTs@uFe@_Da@}BeAyFkAmFm@cCo@iC]qA_@sAs@sCYkAMc@k@gC[uAk@qCm@gDO{@U{AUcB_@oCUaBc@mC[aBg@{B]uAo@kCe@qBWoAY_BQcAS}AIq@KkACg@GaAEsAAg@?{@?y@?g@@o@FgBFcAFk@LmAT{ATmAVgAV}@d@_Bf@oAv@gBt@aBt@cBfAuCZ{@b@uA\iAr@cCd@{APg@Pi@L_@N]Ti@\w@h@aAn@gA~CiFZg@`AsBPg@Xy@Rw@VeAXaBNcAFw@H_ABg@Bq@D}A?kA?y@AcAEmAOoDQcDc@sHe@sIKqBKcBe@gIe@sIcAgQc@cISiEIkBSkGGwBIuDGyCEoDEyGAmE@}EDeGBaBBkBDcBHqCNiDHeBLuBNsB\{DFk@PaBd@{D\aCVgBX_Bh@sCh@cCj@gCd@kBj@sBh@gBl@eBpAqDXw@BGHQn@wAh@qAj@qA^aAh@sATo@f@wAVy@DKNi@HYNq@Nq@Nq@TiALs@D[Ls@VkBJs@ZgCTkBRiB\yCx@uHVoCZaDZaDXsDj@_HLyAJoA\_F^mFFeA\gFR}C\{EBe@B[JgANkBJkAH}@Hu@LgAHw@Fi@Ls@XcBN}@TcATw@Lo@T{@\oAV{@b@mAHUdAoC\{@h@cAj@eA^s@fAaBxAqBf@q@t@eAbAuAr@cAt@gA|@yA~@}AhBmDZm@j@kAlCwGh@wAj@{Ar@uBbAiDz@cDz@cDd@qB`A_E\qAl@aCrB{HnBcH</points>
    </polyline>
    <duration>
     <value>656</value>
     <text>11 mins</text>
    </duration>
    <html_instructions>Continue onto &lt;b&gt;M8&lt;/b&gt;</html_instructions>
    <distance>
     <value>15957</value>
     <text>16.0 km</text>
    </distance>
   </step>
   <step>
    <travel_mode>DRIVING</travel_mode>
    <start_location>
     <lat>55.8508928</lat>
     <lng>-4.0836753</lng>
    </start_location>
    <end_location>
     <lat>55.8411440</lat>
     <lng>-4.0235467</lng>
    </end_location>
    <polyline>
     <points>ak{sI~q|Wb@}A~@aD|@}Cn@_C^oAj@uBl@sBl@uB\oAVoAZcBXcBVgBRqBTgC\gGTkEPuC@OXqFTsENwD@Q@SDeAFeAHuARmDR_DPgCPuB\eEVeDPiBDa@HaAf@{En@yFZeCZeC\mCh@qDd@eDZwB\mCX_Cb@yD\_EVcDRcDT{DTaEXyEX_FTyDZiFp@iLH{AN}B~@gPr@yL`@sG^sG\uFXaFhAwRVoEJqBNeCb@iI</points>
    </polyline>
    <duration>
     <value>154</value>
     <text>3 mins</text>
    </duration>
    <html_instructions>Continue onto &lt;b&gt;Glasgow and Edinburgh Rd/A8&lt;/b&gt;</html_instructions>
    <distance>
     <value>3939</value>
     <text>3.9 km</text>
    </distance>
   </step>
   <step>
    <travel_mode>DRIVING</travel_mode>
    <start_location>
     <lat>55.8411440</lat>
     <lng>-4.0235467</lng>
    </start_location>
    <end_location>
     <lat>55.8423514</lat>
     <lng>-4.0236294</lng>
    </end_location>
    <polyline>
     <points>cnysIdzpWC_@?I?I?M@WDeABeA@U@U?W?Q?QAMAOAGAICMEOIUCIEIIKIIIIOGQIE?E?I?C@E@C?EBCBGDEFEDEFGHCHCFCFCJCLG`@CTC\G~@?DIzAQhD</points>
    </polyline>
    <duration>
     <value>30</value>
     <text>1 min</text>
    </duration>
    <html_instructions>Take the &lt;b&gt;A725&lt;/b&gt; exit toward &lt;b&gt;M74/Carlisle/East Kilbride/Bellshill/Coatbridge&lt;/b&gt;</html_instructions>
    <distance>
     <value>390</value>
     <text>0.4 km</text>
    </distance>
    <maneuver>ramp-left</maneuver>
   </step>
   <step>
    <travel_mode>DRIVING</travel_mode>
    <start_location>
     <lat>55.8423514</lat>
     <lng>-4.0236294</lng>
    </start_location>
    <end_location>
     <lat>55.8538407</lat>
     <lng>-4.0204287</lng>
    </end_location>
    <polyline>
     <points>uuysItzpWB?@@B@BB@@@BBB@B@D@B@D@H@F?D?F?D?DAD?DADABAD?BEHABCBC@A@C@C@A?C?C?A?CACAAACCAACCACAEACAEAEAE?E?EAGoCy@?@AFCFCDA@E@E?CACCACAEACAIs@UeA]q@WaCaAiBu@QGuJeEqEkBWKwDyAy@SSG[Cu@ImBIy@A_ACmCDa@?oD?y@CG?I@E?E@E@CBGD</points>
    </polyline>
    <duration>
     <value>143</value>
     <text>2 mins</text>
    </duration>
    <html_instructions>At the roundabout, take the &lt;b&gt;2nd&lt;/b&gt; exit onto &lt;b&gt;North Rd/A725&lt;/b&gt;&lt;div style=&quot;font-size:0.9em&quot;&gt;Continue to follow A725&lt;/div&gt;&lt;div style=&quot;font-size:0.9em&quot;&gt;Go through 1 roundabout&lt;/div&gt;</html_instructions>
    <distance>
     <value>1393</value>
     <text>1.4 km</text>
    </distance>
    <maneuver>roundabout-left</maneuver>
   </step>
   <step>
    <travel_mode>DRIVING</travel_mode>
    <start_location>
     <lat>55.8538407</lat>
     <lng>-4.0204287</lng>
    </start_location>
    <end_location>
     <lat>55.8560745</lat>
     <lng>-4.0202040</lng>
    </end_location>
    <polyline>
     <points>o}{sItfpW?DAFAFCDEDE@G?CAEEAGAGAG?G?ECEEGGIIGGCGCo@IeBUYAO?OA_@?S?g@DYBG?GBEDCFEJ</points>
    </polyline>
    <duration>
     <value>29</value>
     <text>1 min</text>
    </duration>
    <html_instructions>At the roundabout, take the &lt;b&gt;3rd&lt;/b&gt; exit onto &lt;b&gt;Whifflet St/A725&lt;/b&gt;</html_instructions>
    <distance>
     <value>271</value>
     <text>0.3 km</text>
    </distance>
    <maneuver>roundabout-left</maneuver>
   </step>
   <step>
    <travel_mode>DRIVING</travel_mode>
    <start_location>
     <lat>55.8560745</lat>
     <lng>-4.0202040</lng>
    </start_location>
    <end_location>
     <lat>55.8604063</lat>
     <lng>-4.0212478</lng>
    </end_location>
    <polyline>
     <points>mk|sIfepWEJCFABA@EDC@C@C@C?E?CACACCCCGCEAGAIAIAI@M@OBy@L_@F[DUBY@I?KASEQEe@K}@Sk@Ma@KOAQAUCS?QBMBOBOFKFOHONOJKLKNMNQVMPOPKPEHILCHEH</points>
    </polyline>
    <duration>
     <value>41</value>
     <text>1 min</text>
    </duration>
    <html_instructions>At the roundabout, take the &lt;b&gt;2nd&lt;/b&gt; exit onto &lt;b&gt;Coatbank St/A725&lt;/b&gt;</html_instructions>
    <distance>
     <value>512</value>
     <text>0.5 km</text>
    </distance>
    <maneuver>roundabout-left</maneuver>
   </step>
   <step>
    <travel_mode>DRIVING</travel_mode>
    <start_location>
     <lat>55.8604063</lat>
     <lng>-4.0212478</lng>
    </start_location>
    <end_location>
     <lat>55.8624176</lat>
     <lng>-4.0222529</lng>
    </end_location>
    <polyline>
     <points>qf}sIxkpW?BCHCHCDCBC@C@C?C?CACAAAAACC?AECGAE?G?E?C@EBIBUXKPENETCRCVCRCXERGRI\IRKJKDK@K?IEUOq@g@WSMIOISG</points>
    </polyline>
    <duration>
     <value>37</value>
     <text>1 min</text>
    </duration>
    <html_instructions>At the roundabout, continue straight onto &lt;b&gt;Main St/B804&lt;/b&gt;&lt;div style=&quot;font-size:0.9em&quot;&gt;Continue to follow B804&lt;/div&gt;&lt;div style=&quot;font-size:0.9em&quot;&gt;Destination will be on the right&lt;/div&gt;</html_instructions>
    <distance>
     <value>286</value>
     <text>0.3 km</text>
    </distance>
    <maneuver>roundabout-left</maneuver>
   </step>
   <duration>
    <value>1800</value>
    <text>30 mins</text>
   </duration>
   <distance>
    <value>36382</value>
    <text>36.4 km</text>
   </distance>
   <start_location>
    <lat>55.7599409</lat>
    <lng>-4.3807773</lng>
   </start_location>
   <end_location>
    <lat>55.8624176</lat>
    <lng>-4.0222529</lng>
   </end_location>
   <start_address>Dodside Road, Glasgow, East Renfrewshire G77, UK</start_address>
   <end_address>55 Dunbeth Road, Coatbridge, North Lanarkshire ML5 3EW, UK</end_address>
  </leg>
  <copyrights>Map data ©2014 Google</copyrights>
  <overview_polyline>
   <points>srisIzrvYcBiEoAqE]{@yHwFgP{KcHkEm@WgAAqAAuAa@cBy@kAcAmAqAw@_CyCgJyAsCwEsFoDmCiAuB}EmKuBwHMu@w@yAs@{@i@oAa@i@wAcBcCaBsAcAOYa@_Ep@aAd@qA\iCB{MEc@E@QOqBd@{@DeAScA_@eAu@{@eAo@sAkCeH}@eDuEkUeAqFwAyE_BmD}@_@G@Ux@[lDArCHZGdAOtJ[hDmAnFc@Xm@?c@}@m@qBi@eAm@u@mCsBo@c@M[wEgCmDeCqEcEyE}FyEiHgPwWoFoIeC{C{AuAgCeBgAg@oC{@sB[mBGwCHqPbCqCJ}CMcDo@mAc@uEiCeFwEcEcDwDiBwDy@iDQqBHaC`@eC|@eElCoApAkDlEeDfFiAvAaB|AcBfAiBp@}C^cA?aCUwCeAsByAsF}GiDmEeD{C_CeAuCy@sHyAiOoCyDgAaCuAeB_B}B}CiA_CuA}DcAcEmAmGeDmQcBkGeAqCgF_KcDoHaCyI_BgL{AgScBkMaCiKcDgJ{DcJiCkFiB}CwCwD}BwByA{@{GoBiEgAgC}@eBwAgAiBkAsDu@_GYeJPaLP}CHiA\}Aj@}HVcDXeEP}DLmKEiEYuHm@aI}Ds]m@yCo@mBgA_CeAyAsBeBwC}@aDu@gLS_^]iAHqQvDgGhAgAKuCeAsAcAsDcEmCuEqAqE]wCK{BUqLeAg[{@}Xn@aVN_F`Bqb@jAgSf@kIh@{EbAgFdAqDvEuN`BqGr@}G^oLReO@sKKeI[aGoAiOg@aJm@cWs@{HwGkf@gBwJyBqJaDcMoBmI_CqMoBcNqC_MiBeJm@cGOyFHyFr@yGl@uC|@}CjE}JdDqJ|BqHpA_DtG{KrA{Cl@qBhAcHVwFGwGkB{]iFs`Am@sUKuZRwPp@wOfA}LtBeOdDkOtEsNvFcNzAmEx@gDx@kElA{I`CeThBgS|Dcj@`BqSl@}EtA}GxAwFpCoH|D_HzF_IfFcIdC{ExDcJlEsM~EyRnHsXpE}OfDoLjBgJj@yEr@oKbAcRtAaYnCw]nCaVhC}QxBgSvAeUpFi_AzGsjAn@yNFuBBkEMo@]u@u@e@Y@m@d@Sb@SpAU~DMhDDBJLFR@v@Uf@YBU[EWAMoCw@KVSCGWmHmCcUoJ}GaCyFY_L@qAAWLGZWDUy@a@Y_Ea@kBBo@La@t@QBOK_@Iq@DkC^cAEaDs@yAScAJ{@h@qBfCe@hAOFMEKK[Ai@b@[jAQxAg@pAWFUEmBuAc@Q</points>
  </overview_polyline>
  <bounds>
   <southwest>
    <lat>55.7599409</lat>
    <lng>-4.3807773</lng>
   </southwest>
   <northeast>
    <lat>55.8740942</lat>
    <lng>-4.0200098</lng>
   </northeast>
  </bounds>
 </route>
</DirectionsResponse>
