# Supplementary material for: Combining temporal planning with probabilistic reasoning for autonomous surveillance missions
Source: Auton Robots. 2015 Dec 28;41(1):181–203. doi: 10.1007/s10514-015-9534-0 (PMC7175604; doi:10.1007/s10514-015-9534-0)
Supplement: Supplementary file 1 — Supplementary material 1 (zip 45620 KB) [file 10514_2015_9534_MOESM1_ESM.zip › SupplementaryMaterial/UAV/routes/routeFile20.xml]

<?xml version="1.0" encoding="UTF-8"?>
<DirectionsResponse>
 <status>OK</status>
 <route>
  <summary>M74</summary>
  <leg>
   <step>
    <travel_mode>DRIVING</travel_mode>
    <start_location>
     <lat>55.7756616</lat>
     <lng>-4.3624033</lng>
    </start_location>
    <end_location>
     <lat>55.7777701</lat>
     <lng>-4.3594534</lng>
    </end_location>
    <polyline>
     <points>{tlsI~_sYa@_AY_@GIg@o@o@s@eAu@}@k@kAy@GIIKEMEMEQAQSmC</points>
    </polyline>
    <duration>
     <value>26</value>
     <text>1 min</text>
    </duration>
    <html_instructions>Head &lt;b&gt;northeast&lt;/b&gt; on &lt;b&gt;Stewarton Rd/B769&lt;/b&gt; toward &lt;b&gt;Fingalton Rd&lt;/b&gt;</html_instructions>
    <distance>
     <value>315</value>
     <text>0.3 km</text>
    </distance>
   </step>
   <step>
    <travel_mode>DRIVING</travel_mode>
    <start_location>
     <lat>55.7777701</lat>
     <lng>-4.3594534</lng>
    </start_location>
    <end_location>
     <lat>55.7771710</lat>
     <lng>-4.3554574</lng>
    </end_location>
    <polyline>
     <points>abmsIpmrY\a@R_@Vm@Lc@HYFe@Dc@De@?g@@mC@q@?o@@o@@s@A}@Aa@Ac@</points>
    </polyline>
    <duration>
     <value>30</value>
     <text>1 min</text>
    </duration>
    <html_instructions>Turn &lt;b&gt;right&lt;/b&gt; onto &lt;b&gt;Aurs Rd/B769&lt;/b&gt;</html_instructions>
    <distance>
     <value>275</value>
     <text>0.3 km</text>
    </distance>
    <maneuver>turn-right</maneuver>
   </step>
   <step>
    <travel_mode>DRIVING</travel_mode>
    <start_location>
     <lat>55.7771710</lat>
     <lng>-4.3554574</lng>
    </start_location>
    <end_location>
     <lat>55.7833907</lat>
     <lng>-4.3450748</lng>
    </end_location>
    <polyline>
     <points>i~lsIrtqYC?A@C?EACCCCCEAGc@Te@Ne@Fc@@WBe@G_@Ke@O]O[Si@a@_@a@[c@Yi@Ui@]y@i@uAo@eBSo@K]K]K_@YiAo@oCKk@CMYqAk@_Dg@eC]iBI_@Ic@Ou@UkAUkASu@Qs@Y}@Wq@[u@[q@Wi@O[YQKEQM</points>
    </polyline>
    <duration>
     <value>72</value>
     <text>1 min</text>
    </duration>
    <html_instructions>At the roundabout, take the &lt;b&gt;1st&lt;/b&gt; exit onto &lt;b&gt;Stewarton Rd/B769&lt;/b&gt;</html_instructions>
    <distance>
     <value>1031</value>
     <text>1.0 km</text>
    </distance>
    <maneuver>roundabout-left</maneuver>
   </step>
   <step>
    <travel_mode>DRIVING</travel_mode>
    <start_location>
     <lat>55.7833907</lat>
     <lng>-4.3450748</lng>
    </start_location>
    <end_location>
     <lat>55.7837596</lat>
     <lng>-4.3469649</lng>
    </end_location>
    <polyline>
     <points>eensItsoYEDC?C@G?Mx@OhAKbBIhC</points>
    </polyline>
    <duration>
     <value>12</value>
     <text>1 min</text>
    </duration>
    <html_instructions>At the roundabout, take the &lt;b&gt;1st&lt;/b&gt; exit</html_instructions>
    <distance>
     <value>133</value>
     <text>0.1 km</text>
    </distance>
    <maneuver>roundabout-left</maneuver>
   </step>
   <step>
    <travel_mode>DRIVING</travel_mode>
    <start_location>
     <lat>55.7837596</lat>
     <lng>-4.3469649</lng>
    </start_location>
    <end_location>
     <lat>55.7847934</lat>
     <lng>-4.3514451</lng>
    </end_location>
    <polyline>
     <points>ognsIn_pYFHBDBF@H?B?b@APAFCFCHAjACtEEhAG|@CVGl@Gd@Ij@S|@IRAFCHKb@Oj@CNCDEFMFKBI@M@QACAAAACAAEK</points>
    </polyline>
    <duration>
     <value>25</value>
     <text>1 min</text>
    </duration>
    <html_instructions>At the roundabout, take the &lt;b&gt;2nd&lt;/b&gt; exit</html_instructions>
    <distance>
     <value>357</value>
     <text>0.4 km</text>
    </distance>
    <maneuver>roundabout-left</maneuver>
   </step>
   <step>
    <travel_mode>DRIVING</travel_mode>
    <start_location>
     <lat>55.7847934</lat>
     <lng>-4.3514451</lng>
    </start_location>
    <end_location>
     <lat>55.8495776</lat>
     <lng>-4.2973672</lng>
    </end_location>
    <polyline>
     <points>}mnsIp{pYIMEGCGCKSq@K[EQGQKSGMKQIQKOKOKKIIMKSQcAu@g@_@_@UOMACKWuAu@o@]a@So@_@iAu@m@c@YU[Ue@a@{@s@w@s@w@y@s@w@m@s@u@_AaAqAs@aA_AwAe@u@_AyAs@kAwA{BwA}Bm@aA{AcCwA}Bq@gAo@eAo@cA_A{A_AyA_AuAmA}Aw@}@w@u@c@_@SQMKs@e@q@a@SKs@[kAc@cAWu@M}@Ms@Ey@Ak@?a@@u@DS@m@Fi@Hi@F{GfAm@J]F]Di@Fa@Bw@Dg@@O?_@?s@Cu@ESCu@Ki@KYGi@OUGYKSKICk@WeAi@i@[y@k@{@s@eAcAu@q@m@m@yAsAq@g@_@UWQw@e@a@Sc@Uy@Yy@Wi@Mi@Ki@Gg@GgAI]?[?W@W@e@B[@c@D[F_@Fa@J]Jk@RWHc@RWNkAn@s@f@m@d@WZOLKJ[Zi@j@g@l@e@p@s@`Aq@fAo@bAq@`AQXUXs@|@e@h@{@r@w@j@k@Z{@^m@Pc@Jk@Ha@Fk@@m@@UA_AEaAOkA]kAg@{@i@w@o@cAeAaBuBw@eAU[SWU[iA{Au@}@u@y@mAeAOMQMOIKGs@]o@Uq@WcBa@iDo@iCi@cIyAYCuAWuAYu@Ou@Sc@Oi@Sw@a@iAs@s@k@q@s@QQW[o@}@c@q@_@o@i@oAi@uAk@gBa@}Aa@eBg@cCe@iCy@sEeAyFUkAOs@c@gBK_@[iAWy@u@qBO_@aAwBeDgGu@yAm@qA[u@c@mA[cA_@mA]qAg@uBMy@]oB[{BWaCKcAa@}F[mEQwBU{BQwA[}B_@yBc@}B[wAc@gB]kAi@cBa@mAg@uAo@_Bc@cAO_@qAyCu@eBu@aBUc@MYo@kAq@mAU_@QYOUm@y@g@q@_@g@a@c@e@i@[Y][]W_@WOKKE]Qk@Uu@UgAYqBi@uA_@YGm@Ok@Oa@Oc@MYKg@SWOSMc@a@UWW]</points>
    </polyline>
    <duration>
     <value>379</value>
     <text>6 mins</text>
    </duration>
    <html_instructions>Merge onto &lt;b&gt;M77&lt;/b&gt; via the ramp to &lt;b&gt;Glasgow/M8&lt;/b&gt;</html_instructions>
    <distance>
     <value>8813</value>
     <text>8.8 km</text>
    </distance>
   </step>
   <step>
    <travel_mode>DRIVING</travel_mode>
    <start_location>
     <lat>55.8495776</lat>
     <lng>-4.2973672</lng>
    </start_location>
    <end_location>
     <lat>55.8497540</lat>
     <lng>-4.2833242</lng>
    </end_location>
    <polyline>
     <points>{b{sIpifYWQIIIMKSKSKUISGOGQGSIUIYI[Ia@G[Ia@G_@Gc@E]C_@C[CWC_@?QKwC?MCw@?w@Aw@?w@@s@@y@@u@Bw@Bs@Du@Du@Du@PeD\kDLqAPsBNiBRwCLgBJqBFcBDqB@i@@q@@uA</points>
    </polyline>
    <duration>
     <value>43</value>
     <text>1 min</text>
    </duration>
    <html_instructions>Take the &lt;b&gt;A8&lt;/b&gt; exit toward &lt;b&gt;Tradeston/Greenock/M8(W)&lt;/b&gt;</html_instructions>
    <distance>
     <value>932</value>
     <text>0.9 km</text>
    </distance>
    <maneuver>ramp-left</maneuver>
   </step>
   <step>
    <travel_mode>DRIVING</travel_mode>
    <start_location>
     <lat>55.8497540</lat>
     <lng>-4.2833242</lng>
    </start_location>
    <end_location>
     <lat>55.8505186</lat>
     <lng>-4.2765954</lng>
    </end_location>
    <polyline>
     <points>}c{sIvqcY@mB?oBAkACk@Ag@Cq@E{@Cg@YuEK}@QmBQiBg@kESsB</points>
    </polyline>
    <duration>
     <value>19</value>
     <text>1 min</text>
    </duration>
    <html_instructions>Keep &lt;b&gt;right&lt;/b&gt;, follow signs for &lt;b&gt;Tradestone/A8/Carlisle/M74&lt;/b&gt;</html_instructions>
    <distance>
     <value>432</value>
     <text>0.4 km</text>
    </distance>
    <maneuver>keep-right</maneuver>
   </step>
   <step>
    <travel_mode>DRIVING</travel_mode>
    <start_location>
     <lat>55.8505186</lat>
     <lng>-4.2765954</lng>
    </start_location>
    <end_location>
     <lat>55.7841650</lat>
     <lng>-4.0266481</lng>
    </end_location>
    <polyline>
     <points>wh{sIvgbY[wCKu@K}@]cCQkAUmBMmAC[C[C[C[A[C[Cy@Cy@Aa@A{@?mA?aA@i@B}@Bw@By@Fy@Fw@Fw@Hu@Hw@PoALu@Ls@Ns@Nq@Nm@V_ALa@FSPe@Vs@`@_AZo@Xg@Xa@V[PUV[p@s@RO`As@h@_@b@YRQ`@[d@a@NQZYVW\c@VYTYZc@`@k@\g@Zi@NULUVc@^w@d@}@b@}@d@cAVg@LWRc@b@}@n@oAh@cAh@{@T[\e@f@o@j@o@h@k@p@q@n@q@TWX[X]X_@V]^m@j@eA`@y@Zw@Xu@Xw@Vy@d@}Ab@}Ad@}Al@wBj@wB`@aBVkAVkAVkAh@_DZoBZ}BRyAH{@PaBVgCTkCViCTiC\eDRmBXkB^_CHc@Ha@Ps@P{@d@cBd@_Bd@yAhAaDzAuDhAuC`AgCFOzA}DpAeDVq@`BgEr@qBbBiFt@mCb@aB`@aBTkA\gBXiBVeBVgBPkBRoBNmBFcAFiADw@By@By@Bo@@]@w@@{@@{@@u@?Q?c@?i@?y@A{@Ay@AaAAy@Ay@Aw@Aa@Am@?g@Ay@?{@Aq@@e@?M?k@@i@@s@@s@@s@Bw@Bo@Be@Bi@Bi@Dq@FiADm@Di@Fs@Fq@Fk@Fm@Jw@B]d@eEHy@Hw@Hw@Hu@Fy@Fq@Dm@Fy@Fu@Dy@F}@Fy@b@cIDw@F_A\uG^{GReEJoCHoBBy@By@@y@@w@?w@?e@?]?o@Ay@Ay@Cy@Cw@Ey@Ce@Cq@Gw@Gy@Gs@Iy@Iw@Iu@Ku@Io@Mu@Mu@Mu@Oq@Mq@Qq@Qq@Qm@So@Sk@Sm@Sk@Sg@m@wAUk@k@sAuDoI{B_FeBwDm@sAk@oA_@}@a@_A_@_ASk@Uk@Qm@So@Qq@Qo@Oq@Qs@Os@Mu@Ms@Ms@Ku@Ku@Is@Gi@Gi@Gw@Gy@Gw@Gy@Ey@Cw@A]Cy@Au@A{@Ay@Ay@@y@?y@@{@@y@By@By@Dy@Dw@D{@Fw@Hw@Fs@Hw@Hw@ZwCLgAf@sEJ{@D]PkBLsAL}ANcCHwAF{AFkBFoCBsA?qA@iA?yAAwA?W?k@IcFCqBGoCGqBKwCI_BG_BKiBGy@Ey@Eu@Ey@Ew@Ew@Ew@Ew@Cw@Ew@Cy@Cw@A{@Cu@A{@?y@As@?}@?u@?w@@w@@y@@w@@y@B{@By@By@Ds@Bu@Du@Fy@Dy@Fw@F}@Fk@Fy@Fw@Fu@Fw@Fw@Fu@Fw@Fw@Fw@Du@Du@Dw@Dy@Dw@By@Du@Bu@By@By@@y@JgEDkCBqBDmCBeF@qB@iD?kDAeECiDEeECuBEmCO{GIqCGoBGqBMkCS}EOoCKoBOiCWaEQiCG{@GsAGsAGsAKmCEsAC{@Cu@Aw@Cy@Au@Ay@Aw@A{@?s@A_A?u@?g@@aD?eA?i@@sABaB@m@@o@@g@BiAB}@@{@Bw@HmBDqAFsAFqAB[JmBLyBFy@Fs@PmBFw@LoALoATkBNeAR_B\aC^eCLy@PkALs@VmANs@FYPu@r@wCZkARs@Po@\iARq@h@}A~@mC`@cAdAcCf@}@bBqDx@gBj@qAv@kBp@iBx@cCNc@nAoETw@XmAf@mBd@{Bf@gCj@_Dt@_FVsBX{Bz@gIZoCTkBZiC^kCf@aD`@gCh@{CTsA^gBXuAVqAd@sBr@wCt@uCv@uCp@yBx@mCh@{Av@}Bj@}Al@aBn@_BXq@FQb@aAb@cAp@wAn@oA|AyCz@}Ad@w@pAuB\i@bA{An@_Aj@w@~AsB\c@jAsAV[VYzA{AbBaBhB}AxAmAdBmAn@a@tCgBdGsDxA_AfFiDzHwFnAcAnDoCvImH|EmEfBaBhAeAnBkB|E}E|@_AdDoDfBqBr@u@r@w@rA{A~AkBt@}@tCkDnA_Bl@w@b@g@dEsFHKnD{EzDsFpDmF|C{ExDgGpCsEhD{FjCyEvAgCjAyBbAmBrAgCfC_FzBsE|@gBVe@lAgCxAcDnBgElAqCxBuEtCaGTa@Ra@lBmD</points>
    </polyline>
    <duration>
     <value>729</value>
     <text>12 mins</text>
    </duration>
    <html_instructions>Continue onto &lt;b&gt;M74&lt;/b&gt;</html_instructions>
    <distance>
     <value>19547</value>
     <text>19.5 km</text>
    </distance>
   </step>
   <step>
    <travel_mode>DRIVING</travel_mode>
    <start_location>
     <lat>55.7841650</lat>
     <lng>-4.0266481</lng>
    </start_location>
    <end_location>
     <lat>55.7758585</lat>
     <lng>-4.0292230</lng>
    </end_location>
    <polyline>
     <points>_jnsIpmqWFi@DMPa@bBwD\y@l@uA\{@Z{@Tw@Pm@Pm@No@Nm@Pw@RcA\aB^eBXsAJ[FQLo@V_AVgANk@HQBILWFQHOHMDELKDEFEJGDADCHAJCH?J?H@J@F@DBHDDBDBFFHFDFHJJRHNDLJ\HTDVHZFd@Jf@TnAJd@DPDRFRFRFRDLHTJXLZL\LZFLHj@|CnGFNbAxBp@vA^t@`@~@z@jBd@fA\z@b@vAFVLp@Pv@F^@BF^Ff@Dr@@~@?~@Ap@</points>
    </polyline>
    <duration>
     <value>90</value>
     <text>2 mins</text>
    </duration>
    <html_instructions>At junction &lt;b&gt;6&lt;/b&gt;, exit onto &lt;b&gt;Motherwell Rd/A723&lt;/b&gt; toward &lt;b&gt;Hamilton&lt;/b&gt;</html_instructions>
    <distance>
     <value>1536</value>
     <text>1.5 km</text>
    </distance>
    <maneuver>ramp-left</maneuver>
   </step>
   <step>
    <travel_mode>DRIVING</travel_mode>
    <start_location>
     <lat>55.7758585</lat>
     <lng>-4.0292230</lng>
    </start_location>
    <end_location>
     <lat>55.7742289</lat>
     <lng>-4.0314735</lng>
    </end_location>
    <polyline>
     <points>cvlsIr}qWHb@@r@BFHZL|@Jr@Jt@`@dBNl@Td@ZTTCZ?JCBAFAVQn@SN?</points>
    </polyline>
    <duration>
     <value>31</value>
     <text>1 min</text>
    </duration>
    <html_instructions>At the roundabout, take the &lt;b&gt;2nd&lt;/b&gt; exit onto &lt;b&gt;Blackswell Ln/A723&lt;/b&gt;</html_instructions>
    <distance>
     <value>279</value>
     <text>0.3 km</text>
    </distance>
    <maneuver>roundabout-left</maneuver>
   </step>
   <step>
    <travel_mode>DRIVING</travel_mode>
    <start_location>
     <lat>55.7742289</lat>
     <lng>-4.0314735</lng>
    </start_location>
    <end_location>
     <lat>55.7691882</lat>
     <lng>-4.0170937</lng>
    </end_location>
    <polyline>
     <points>}klsItkrWFy@Hc@@EvBcEtAwBzAgCRk@TcAf@yBZmBX}A@K^iBLi@DSx@gE^uBHg@?A@CTkBHo@J}ALmCDw@By@JqBJaBh@iDhAaDn@mAHM\m@h@}@z@{A</points>
    </polyline>
    <duration>
     <value>104</value>
     <text>2 mins</text>
    </duration>
    <html_instructions>Turn &lt;b&gt;left&lt;/b&gt; onto &lt;b&gt;Townhead St/A72&lt;/b&gt;&lt;div style=&quot;font-size:0.9em&quot;&gt;Continue to follow A72&lt;/div&gt;</html_instructions>
    <distance>
     <value>1093</value>
     <text>1.1 km</text>
    </distance>
    <maneuver>turn-left</maneuver>
   </step>
   <step>
    <travel_mode>DRIVING</travel_mode>
    <start_location>
     <lat>55.7691882</lat>
     <lng>-4.0170937</lng>
    </start_location>
    <end_location>
     <lat>55.7708448</lat>
     <lng>-4.0157713</lng>
    </end_location>
    <polyline>
     <points>mlksIxqoWMWWa@m@q@q@_AYUc@WYOm@Mc@ESEEC</points>
    </polyline>
    <duration>
     <value>25</value>
     <text>1 min</text>
    </duration>
    <html_instructions>Turn &lt;b&gt;left&lt;/b&gt;&lt;div style=&quot;font-size:0.9em&quot;&gt;Restricted usage road&lt;/div&gt;&lt;div style=&quot;font-size:0.9em&quot;&gt;Destination will be on the left&lt;/div&gt;</html_instructions>
    <distance>
     <value>207</value>
     <text>0.2 km</text>
    </distance>
    <maneuver>turn-left</maneuver>
   </step>
   <duration>
    <value>1585</value>
    <text>26 mins</text>
   </duration>
   <distance>
    <value>34950</value>
    <text>35.0 km</text>
   </distance>
   <start_location>
    <lat>55.7756616</lat>
    <lng>-4.3624033</lng>
   </start_location>
   <end_location>
    <lat>55.7708448</lat>
    <lng>-4.0157713</lng>
   </end_location>
   <start_address>Stewarton Road, Newton Mearns, Glasgow, East Renfrewshire G77 6PD, UK</start_address>
   <end_address>32 Smithy Croft, Hamilton, South Lanarkshire ML3 7UL, UK</end_address>
  </leg>
  <copyrights>Map data ©2014 Google</copyrights>
  <overview_polyline>
   <points>{tlsI~_sY{@_Bo@y@uBiBiCeB]q@Gc@SmC\a@j@mAV}@RwCD_HCwDO?MUiAd@iAH}@CeA[y@c@iAcAu@mAs@cByBiGaBwGoD_RoAcG_ByEs@{Ai@m@]SIDK@]bCUlFJNDx@Kj@E`HMfC]vCgAhEi@Te@Cu@mBe@sAi@aAo@q@_D}BQQKWuAu@qAq@yBuAiCqB_FyEyEgGyEsHcPoWmGiJgDeDgC_B_C_AyBe@qBSeBAyCP}KdBgCXoCFsDYcCk@cBs@oBeAuB_BcGwFaDuByD{AeDi@yCG}BL{Bf@_C`A_CvAeA`AaB`BsDhFiCxDyAfBsB~AgBz@qA\mAPyABuAGmCm@gCqA{BuBcEoFkEoF_CkBaDsAmGqAmMcC{FeAyAc@aBu@}B_BcAeAkC{DsAeDmAeEiDgQoCaNuBuGmHyNiCyGsBoI}AqLeB_UqBmMgCoJ}CgImEaKeCwEeBiCoCgDwBeBeBy@eIyBuCw@}B}@eBeBw@}@mAcD_A}F[{J@}ENwEz@}LbAgMf@oLF_HGoGg@kJ_DaZsAkKOoBMkDCmFLyE`@_Fv@qFfAsE~@oCpByDrBaCbD}BjBaBhBoBpBqCpAyBlFyKxCkFzCqDpCwCjBiClA_Ct@mBzBmH`DoLpBcKtAcKvA_O`BiOdAyFbCyIpHuRlEeLtCyHxCwJxBwJzAcLr@kJP{EHcJQ}WV}Jt@oKdBiPz@{LxCsl@JqKa@oLc@_Fm@qEy@oEiAaEoAmDeHgP{H{PuBiFmA{DcAiE{AqKo@mLAoMReF^_FhCiVt@mKZkL?mIMyKe@yNa@}Hm@_MQkMNgMp@cM~@qLp@_Mh@_VLoSKaVc@qTq@kQmBy\i@oQEaPNuNl@sPh@uIt@eIdDsU`AqEtBgIzCgJfBgEjCoFnEoKnDoLnC_M`B_Kp@oFhCmUrCqQfBcJfEwPlEaNbDqI`CoFnF_KbF{HtFcHnFsFbEkDtCoB|UeOjK{HfO}L~NaNhP_QzGuHhIaKbLcOlJaNvIcN~OqXjJoQ~GiNpKsUlHsNLw@tByEdCgGhAcE`DsNlAcFb@eAf@o@^Ud@Ih@D|@t@f@nA`@nBpA~Fh@xAl@rB~LzW`ArCThAb@zBLzA@~BLpCn@bEp@rCp@z@`AI^S~@SP}AxBiEpD_Gh@oB~AqIlBoJj@cD^{CXkF`@eIh@iDhAaDx@{AfAkBz@{AMWeAsAkAuA}@g@qASYI</points>
  </overview_polyline>
  <bounds>
   <southwest>
    <lat>55.7691882</lat>
    <lng>-4.3624033</lng>
   </southwest>
   <northeast>
    <lat>55.8513681</lat>
    <lng>-4.0157713</lng>
   </northeast>
  </bounds>
 </route>
</DirectionsResponse>
