# Supplementary material for: Combining temporal planning with probabilistic reasoning for autonomous surveillance missions
Source: Auton Robots. 2015 Dec 28;41(1):181–203. doi: 10.1007/s10514-015-9534-0 (PMC7175604; doi:10.1007/s10514-015-9534-0)
Supplement: Supplementary file 1 — Supplementary material 1 (zip 45620 KB) [file 10514_2015_9534_MOESM1_ESM.zip › SupplementaryMaterial/UAV/routes/routeFile3.xml]

<?xml version="1.0" encoding="UTF-8"?>
<DirectionsResponse>
 <status>OK</status>
 <route>
  <summary>M8</summary>
  <leg>
   <step>
    <travel_mode>DRIVING</travel_mode>
    <start_location>
     <lat>55.7605345</lat>
     <lng>-4.3795616</lng>
    </start_location>
    <end_location>
     <lat>55.7777701</lat>
     <lng>-4.3594534</lng>
    </end_location>
    <polyline>
     <points>ivisIfkvY]eA_@aBMc@OWkE_DmBwAwGwEoGcEgAy@{EqC_@QMEOAw@?{@?UAQEcA[{@]g@[IGaA{@WQa@e@IIIOIQIQc@{AoBcGi@cBWs@aA_BmBeCiBmBeAw@iBuAUYs@{A_EkI]aAmAuDg@aCMu@w@yAs@{@i@oAY_@GIg@o@o@s@eAu@}@k@kAy@GIIKEMEMEQAQSmC</points>
    </polyline>
    <duration>
     <value>161</value>
     <text>3 mins</text>
    </duration>
    <html_instructions>Head &lt;b&gt;northeast&lt;/b&gt; on &lt;b&gt;Dodside Rd/B769&lt;/b&gt; toward &lt;b&gt;Craigton Rd&lt;/b&gt;&lt;div style=&quot;font-size:0.9em&quot;&gt;Continue to follow B769&lt;/div&gt;</html_instructions>
    <distance>
     <value>2380</value>
     <text>2.4 km</text>
    </distance>
   </step>
   <step>
    <travel_mode>DRIVING</travel_mode>
    <start_location>
     <lat>55.7777701</lat>
     <lng>-4.3594534</lng>
    </start_location>
    <end_location>
     <lat>55.7771710</lat>
     <lng>-4.3554574</lng>
    </end_location>
    <polyline>
     <points>abmsIpmrY\a@R_@Vm@Lc@HYFe@Dc@De@?g@@mC@q@?o@@o@@s@A}@Aa@Ac@</points>
    </polyline>
    <duration>
     <value>30</value>
     <text>1 min</text>
    </duration>
    <html_instructions>Turn &lt;b&gt;right&lt;/b&gt; onto &lt;b&gt;Aurs Rd/B769&lt;/b&gt;</html_instructions>
    <distance>
     <value>275</value>
     <text>0.3 km</text>
    </distance>
    <maneuver>turn-right</maneuver>
   </step>
   <step>
    <travel_mode>DRIVING</travel_mode>
    <start_location>
     <lat>55.7771710</lat>
     <lng>-4.3554574</lng>
    </start_location>
    <end_location>
     <lat>55.7833907</lat>
     <lng>-4.3450748</lng>
    </end_location>
    <polyline>
     <points>i~lsIrtqYC?A@C?EACCCCCEAGc@Te@Ne@Fc@@WBe@G_@Ke@O]O[Si@a@_@a@[c@Yi@Ui@]y@i@uAo@eBSo@K]K]K_@YiAo@oCKk@CMYqAk@_Dg@eC]iBI_@Ic@Ou@UkAUkASu@Qs@Y}@Wq@[u@[q@Wi@O[YQKEQM</points>
    </polyline>
    <duration>
     <value>72</value>
     <text>1 min</text>
    </duration>
    <html_instructions>At the roundabout, take the &lt;b&gt;1st&lt;/b&gt; exit onto &lt;b&gt;Stewarton Rd/B769&lt;/b&gt;</html_instructions>
    <distance>
     <value>1031</value>
     <text>1.0 km</text>
    </distance>
    <maneuver>roundabout-left</maneuver>
   </step>
   <step>
    <travel_mode>DRIVING</travel_mode>
    <start_location>
     <lat>55.7833907</lat>
     <lng>-4.3450748</lng>
    </start_location>
    <end_location>
     <lat>55.7837596</lat>
     <lng>-4.3469649</lng>
    </end_location>
    <polyline>
     <points>eensItsoYEDC?C@G?Mx@OhAKbBIhC</points>
    </polyline>
    <duration>
     <value>12</value>
     <text>1 min</text>
    </duration>
    <html_instructions>At the roundabout, take the &lt;b&gt;1st&lt;/b&gt; exit</html_instructions>
    <distance>
     <value>133</value>
     <text>0.1 km</text>
    </distance>
    <maneuver>roundabout-left</maneuver>
   </step>
   <step>
    <travel_mode>DRIVING</travel_mode>
    <start_location>
     <lat>55.7837596</lat>
     <lng>-4.3469649</lng>
    </start_location>
    <end_location>
     <lat>55.7847934</lat>
     <lng>-4.3514451</lng>
    </end_location>
    <polyline>
     <points>ognsIn_pYFHBDBF@H?B?b@APAFCFCHAjACtEEhAG|@CVGl@Gd@Ij@S|@IRAFCHKb@Oj@CNCDEFMFKBI@M@QACAAAACAAEK</points>
    </polyline>
    <duration>
     <value>25</value>
     <text>1 min</text>
    </duration>
    <html_instructions>At the roundabout, take the &lt;b&gt;2nd&lt;/b&gt; exit</html_instructions>
    <distance>
     <value>357</value>
     <text>0.4 km</text>
    </distance>
    <maneuver>roundabout-left</maneuver>
   </step>
   <step>
    <travel_mode>DRIVING</travel_mode>
    <start_location>
     <lat>55.7847934</lat>
     <lng>-4.3514451</lng>
    </start_location>
    <end_location>
     <lat>55.8502204</lat>
     <lng>-4.2892977</lng>
    </end_location>
    <polyline>
     <points>}mnsIp{pYIMEGCGCKSq@K[EQGQKSGMKQIQKOKOKKIIMKSQcAu@g@_@_@UOMACKWuAu@o@]a@So@_@iAu@m@c@YU[Ue@a@{@s@w@s@w@y@s@w@m@s@u@_AaAqAs@aA_AwAe@u@_AyAs@kAwA{BwA}Bm@aA{AcCwA}Bq@gAo@eAo@cA_A{A_AyA_AuAmA}Aw@}@w@u@c@_@SQMKs@e@q@a@SKs@[kAc@cAWu@M}@Ms@Ey@Ak@?a@@u@DS@m@Fi@Hi@F{GfAm@J]F]Di@Fa@Bw@Dg@@O?_@?s@Cu@ESCu@Ki@KYGi@OUGYKSKICk@WeAi@i@[y@k@{@s@eAcAu@q@m@m@yAsAq@g@_@UWQw@e@a@Sc@Uy@Yy@Wi@Mi@Ki@Gg@GgAI]?[?W@W@e@B[@c@D[F_@Fa@J]Jk@RWHc@RWNkAn@s@f@m@d@WZOLKJ[Zi@j@g@l@e@p@s@`Aq@fAo@bAq@`AQXUXs@|@e@h@{@r@w@j@k@Z{@^m@Pc@Jk@Ha@Fk@@m@@UA_AEaAOkA]kAg@{@i@w@o@cAeAaBuBw@eAU[SWU[iA{Au@}@u@y@mAeAOMQMOIKGs@]o@Uq@WcBa@iDo@iCi@cIyAYCuAWuAYu@Ou@Sc@Oi@Sw@a@iAs@s@k@q@s@QQW[o@}@c@q@_@o@i@oAi@uAk@gBa@}Aa@eBg@cCe@iCy@sEeAyFUkAOs@c@gBK_@[iAWy@u@qBO_@aAwBeDgGu@yAm@qA[u@c@mA[cA_@mA]qAg@uBMy@]oB[{BWaCKcAa@}F[mEQwBU{BQwA[}B_@yBc@}B[wAc@gB]kAi@cBa@mAg@uAo@_Bc@cAO_@qAyCu@eBu@aBUc@MYo@kAq@mAU_@QYOUm@y@g@q@_@g@a@c@e@i@[Y][]W_@WOKKE]Qk@Uu@UgAYqBi@uA_@YGm@Ok@Oa@Oc@MYKg@SWOSMc@a@UWW]Ua@KQMWACIOKWIUIWIWGWMi@GWEYEYKs@E]CWGm@C[Eo@Co@Ew@Cw@Aa@?WAs@Ag@?_@?k@?c@?q@@y@DuABy@Du@Bq@Fw@?EDm@Dg@Ba@\}A</points>
    </polyline>
    <duration>
     <value>404</value>
     <text>7 mins</text>
    </duration>
    <html_instructions>Merge onto &lt;b&gt;M77&lt;/b&gt; via the ramp to &lt;b&gt;Glasgow/M8&lt;/b&gt;</html_instructions>
    <distance>
     <value>9357</value>
     <text>9.4 km</text>
    </distance>
   </step>
   <step>
    <travel_mode>DRIVING</travel_mode>
    <start_location>
     <lat>55.8502204</lat>
     <lng>-4.2892977</lng>
    </start_location>
    <end_location>
     <lat>55.8508928</lat>
     <lng>-4.0836753</lng>
    </end_location>
    <polyline>
     <points>{f{sIbwdYj@}HDe@P}BT_DBe@Bq@FgABc@@_@@a@@g@Bq@@o@?m@@s@@iA?u@Aw@?}@AWA{@Am@Cy@M_DEm@Ci@Ei@Cc@Eg@Ea@Go@Em@Ea@K{@WcCw@uHCMm@yFWuBKo@Ko@Km@Mm@I_@I]K[IWK[M]_@_AMWMUKQIMYc@MQSUOQMMMOKIOKMKOIMI_@OYKOEMEOEOEMCQEEAe@Me@MGCUEUGKAOCMAKAKAM?qACcACK?qEEu@Aw@AiEEkDG{@Cq@?_@Aa@?c@?a@?oACkAAo@?U?O?S?O@Q@WBO@QBQDiDt@cKvBoBb@}AZ_@DYBI?M@MAa@Ke@Mc@Oc@Og@W]UUOMMQOOOSQMOWW[][_@W[Y_@Yc@SYU]Wc@MUKSKUKUISIUQg@K[GWGWGWG[G_@K_AEYC]Ca@C[AYAc@Cu@Au@CcCEgBAS?]AOAWCo@[sJSqFQqFq@cRC_ACcAAuABsCFuB^eLBq@@c@Bg@FwB@[XsIPgFDuAFsA@]LiCPkDDw@Dy@?AF_ADw@Dy@F{@NmCXoEJeCJqAHkADg@Fs@Hw@Ju@Jy@Js@Lq@TkARu@Ps@Ng@Rm@Ng@To@Ro@Ro@Rm@Rm@Rq@v@_Cd@wARq@Rq@HWFUNm@FYFYF]Jq@Fe@D_@Fe@BU@UDe@Dm@Bc@F_BBy@Bi@@g@Bk@B}@@u@BgBFoCBgCBeC@_B?mA?{C?iA?{@CqBCeBCq@Am@Gg@GoAI{AMiBQ}B[gDSyBKeBIqAIqAGwACmACgAG}BEeCGgCE{ACcAEaAIcAIgAEg@YgCc@eDyCoTs@uFe@_Da@}BeAyFkAmFm@cCo@iC]qA_@sAs@sCYkAMc@k@gC[uAk@qCm@gDO{@U{AUcB_@oCUaBc@mC[aBg@{B]uAo@kCe@qBWoAY_BQcAS}AIq@KkACg@GaAEsAAg@?{@?y@?g@@o@FgBFcAFk@LmAT{ATmAVgAV}@d@_Bf@oAv@gBt@aBt@cBfAuCZ{@b@uA\iAr@cCd@{APg@Pi@L_@N]Ti@\w@h@aAn@gA~CiFZg@`AsBPg@Xy@Rw@VeAXaBNcAFw@H_ABg@Bq@D}A?kA?y@AcAEmAOoDQcDc@sHe@sIKqBKcBe@gIe@sIcAgQc@cISiEIkBSkGGwBIuDGyCEoDEyGAmE@}EDeGBaBBkBDcBHqCNiDHeBLuBNsB\{DFk@PaBd@{D\aCVgBX_Bh@sCh@cCj@gCd@kBj@sBh@gBl@eBpAqDXw@BGHQn@wAh@qAj@qA^aAh@sATo@f@wAVy@DKNi@HYNq@Nq@Nq@TiALs@D[Ls@VkBJs@ZgCTkBRiB\yCx@uHVoCZaDZaDXsDj@_HLyAJoA\_F^mFFeA\gFR}C\{EBe@B[JgANkBJkAH}@Hu@LgAHw@Fi@Ls@XcBN}@TcATw@Lo@T{@\oAV{@b@mAHUdAoC\{@h@cAj@eA^s@fAaBxAqBf@q@t@eAbAuAr@cAt@gA|@yA~@}AhBmDZm@j@kAlCwGh@wAj@{Ar@uBbAiDz@cDz@cDd@qB`A_E\qAl@aCrB{HnBcH</points>
    </polyline>
    <duration>
     <value>656</value>
     <text>11 mins</text>
    </duration>
    <html_instructions>Continue onto &lt;b&gt;M8&lt;/b&gt;</html_instructions>
    <distance>
     <value>15957</value>
     <text>16.0 km</text>
    </distance>
   </step>
   <step>
    <travel_mode>DRIVING</travel_mode>
    <start_location>
     <lat>55.8508928</lat>
     <lng>-4.0836753</lng>
    </start_location>
    <end_location>
     <lat>55.8342494</lat>
     <lng>-3.9653621</lng>
    </end_location>
    <polyline>
     <points>ak{sI~q|Wb@}A~@aD|@}Cn@_C^oAj@uBl@sBl@uB\oAVoAZcBXcBVgBRqBTgC\gGTkEPuC@OXqFTsENwD@Q@SDeAFeAHuARmDR_DPgCPuB\eEVeDPiBDa@HaAf@{En@yFZeCZeC\mCh@qDd@eDZwB\mCX_Cb@yD\_EVcDRcDT{DTaEXyEX_FTyDZiFp@iLH{AN}B~@gPr@yL`@sG^sG\uFXaFhAwRVoEJqBNeCb@iIjBa]`AkR`BwZbAaR`AiQJwAHuAb@wHt@qJZkEh@aIJaBHyAD_AD{@DeAFwADoABoADqBBmALeFL}FHiDHkCBuAFwAHmBHoBDw@FuAFuAHuADy@PkCPkCTeDFu@JqAHqAJsAJuAFy@JoAFw@N{BLuADw@LuA^eFNoBTsCXeDV}CBWV{Cd@uFb@}Fb@uF`@yFf@uGJqA`@gF\kEDg@</points>
    </polyline>
    <duration>
     <value>305</value>
     <text>5 mins</text>
    </duration>
    <html_instructions>Continue onto &lt;b&gt;Glasgow and Edinburgh Rd/A8&lt;/b&gt;</html_instructions>
    <distance>
     <value>7656</value>
     <text>7.7 km</text>
    </distance>
   </step>
   <step>
    <travel_mode>DRIVING</travel_mode>
    <start_location>
     <lat>55.8342494</lat>
     <lng>-3.9653621</lng>
    </start_location>
    <end_location>
     <lat>55.8513527</lat>
     <lng>-3.9701945</lng>
    </end_location>
    <polyline>
     <points>acxsInneWAg@?KBc@H{ABi@@c@@Y?QAOASASEYGSGQGOIMGKIIIEMOq@]MFGDGDCDQVSfBSdBWvAKj@M\Qb@MXU\URg@Xm@Vy@TG@eDx@}Bl@WHUBM?KAOEMEOEMIa@Se@QOGy@a@]QeAm@QQOSKOOYM]KWIOIMKKMQOMSIUCS?[DqBp@eDbA{Cv@oBb@?FADABA@C@C?AAACAEoBd@kAZIA[Ic@e@uBcB[[m@Qm@Ai@P{@TiAp@a@T{A`BqGdIaDpE{D|FQp@IT</points>
    </polyline>
    <duration>
     <value>182</value>
     <text>3 mins</text>
    </duration>
    <html_instructions>Exit onto &lt;b&gt;Woodhall Mill Rd/B802&lt;/b&gt; toward &lt;b&gt;Calderbank&lt;/b&gt;&lt;div style=&quot;font-size:0.9em&quot;&gt;Continue to follow B802&lt;/div&gt;</html_instructions>
    <distance>
     <value>2309</value>
     <text>2.3 km</text>
    </distance>
    <maneuver>ramp-left</maneuver>
   </step>
   <step>
    <travel_mode>DRIVING</travel_mode>
    <start_location>
     <lat>55.8513527</lat>
     <lng>-3.9701945</lng>
    </start_location>
    <end_location>
     <lat>55.8558257</lat>
     <lng>-3.9624611</lng>
    </end_location>
    <polyline>
     <points>}m{sItlfWENCFABA@A?C@A?C?C?ECCAAC?AAAAE?G?G?E?C?E@EAYE]K_A[qBW}Aa@oBWw@[i@e@a@qBsAm@a@_@a@[e@Sc@i@kAa@oA[kAU}@g@qAq@eAMS{@yAw@eAeA_B</points>
    </polyline>
    <duration>
     <value>69</value>
     <text>1 min</text>
    </duration>
    <html_instructions>At the roundabout, take the &lt;b&gt;3rd&lt;/b&gt; exit onto &lt;b&gt;Brownsburn Rd/B8058&lt;/b&gt;</html_instructions>
    <distance>
     <value>738</value>
     <text>0.7 km</text>
    </distance>
    <maneuver>roundabout-left</maneuver>
   </step>
   <step>
    <travel_mode>DRIVING</travel_mode>
    <start_location>
     <lat>55.8558257</lat>
     <lng>-3.9624611</lng>
    </start_location>
    <end_location>
     <lat>55.8712909</lat>
     <lng>-3.9611067</lng>
    </end_location>
    <polyline>
     <points>}i|sIj|dWYj@_@h@y@p@YJy@ZA@eDr@yCt@w@RsAVWD}Ab@]F_@@gBIOAgBI{@GWAQCSAICC?k@GeBKu@GmAIuAIIAsCUiBKA?cDUk@EUCUCYC{AKEB[@?@A??@?@A@A@?@A??@A?A??@A?A?A?A??AA?A??AA??AAA?AAA?AUQOKEIGCUIWMYQOKaA}@IIWUiCcCOKe@c@e@]YM[OUGKAk@E{@Au@@CAWCIBgA]</points>
    </polyline>
    <duration>
     <value>160</value>
     <text>3 mins</text>
    </duration>
    <html_instructions>Turn &lt;b&gt;left&lt;/b&gt; onto &lt;b&gt;Carlisle Rd/A73&lt;/b&gt;&lt;div style=&quot;font-size:0.9em&quot;&gt;Continue to follow A73&lt;/div&gt;&lt;div style=&quot;font-size:0.9em&quot;&gt;Go through 1 roundabout&lt;/div&gt;</html_instructions>
    <distance>
     <value>1779</value>
     <text>1.8 km</text>
    </distance>
    <maneuver>turn-left</maneuver>
   </step>
   <step>
    <travel_mode>DRIVING</travel_mode>
    <start_location>
     <lat>55.8712909</lat>
     <lng>-3.9611067</lng>
    </start_location>
    <end_location>
     <lat>55.8737840</lat>
     <lng>-3.9634772</lng>
    </end_location>
    <polyline>
     <points>qj_tI|sdWADEHCBC@C@A?C?A?C?k@bAG@INa@`@q@j@_@^A@}GxF?@</points>
    </polyline>
    <duration>
     <value>23</value>
     <text>1 min</text>
    </duration>
    <html_instructions>At the roundabout, take the &lt;b&gt;1st&lt;/b&gt; exit onto &lt;b&gt;Motherwell St/A73&lt;/b&gt;</html_instructions>
    <distance>
     <value>318</value>
     <text>0.3 km</text>
    </distance>
    <maneuver>roundabout-left</maneuver>
   </step>
   <duration>
    <value>2099</value>
    <text>35 mins</text>
   </duration>
   <distance>
    <value>42290</value>
    <text>42.3 km</text>
   </distance>
   <start_location>
    <lat>55.7605345</lat>
    <lng>-4.3795616</lng>
   </start_location>
   <end_location>
    <lat>55.8737840</lat>
    <lng>-3.9634772</lng>
   </end_location>
   <start_address>Dodside Road, Glasgow, East Renfrewshire G77, UK</start_address>
   <end_address>Thrashbush, Opp Nicol Street, Airdrie, Airdrie, North Lanarkshire ML6, UK</end_address>
  </leg>
  <copyrights>Map data ©2014 Google</copyrights>
  <overview_polyline>
   <points>ivisIfkvY{AcFyHwFgP{KcHkEm@WyCCyD{AeC{Bg@}@}DcMyAsCwEsFoDmCiAuB}EmKuBwHeAoC}AkCyBmCwEeD[y@U_Dp@aAv@qCL_GDeEIcCOCGIe@LkAV{@DiCs@aC{BwBcF{AqEaBeHsDiRqAaGiBwEg@eAe@W_@EUx@[lDArCFL?bAKdBUtJm@|Dy@rCq@NYI_AeCoAiCsEmDM[eCsAiEmCwCaCqEyEkFkHqFwIkOoVeGkI}BsBmDoBoC{@sB[{DEaDXqKbBaDVkCAiDa@sBk@oCqAeF_EoF{EqCaBaEuAcEe@iBBaCRkCr@_D|AiCvByB`C{D~FmCrDaB|AcBfAyDfAqCHaCUwCeAsByAeD{DwBuC_CyCcC_C}@m@yFmBi\mGoEyBoCmC}CoFyCaKcHc^yBuGkIkP{BuGqBqJs@}Fm@aIuAyO{BmMmCeJ_J_TeCsEwB{CcCoCkBwAkCcAiHkB_D}@mB}@gByBe@}@mAqEq@mHOqI\_MN}B\}Aj@}HVcDd@_IHmCFyLg@}MgAmLaCsTq@{DqBcG}BaDw@q@wAo@iCq@oCi@{NSs[UgY|FqAJyBk@_CmAcA_A}D_FsBaEm@sBc@sC[_Ho@iV{Agc@DcL~Asf@xCuk@rAuLxCsKtEyNlAeGj@iI^cPDoYQmFq@sKeAyMY_I[gN]qG}Ee_@yAuKgBwJgEmQ{BwIaDwO{AkK}BmMkCcLiAsH]iGAeEXgGpA_I|CuInEwKzC_K`AoClCkFzDqGrA{C~AyGd@cFHuGi@eNaB}YsDgp@y@yT]yWHsWb@kOdAkO|AkMdC_NfDoM|CwIvGkP|BiJjCaSjCaWnBoUdDkf@vAoO~@_GnAgFbBoFxDuIlMaRbGsKnGwOnFgRrDeO`Oci@pCiK`BaLzAqV`AmStA}U`Eec@xFwb@lBaU~AwXrG}gAhUmdEfCa^Z{G`Aea@~@{VfBgXxFmt@bG_w@XcIEiA]oAe@i@_Am@ULKJe@~BeAfGkAnBwChAqItBw@MsG_D}@oAm@sA}@u@i@CmCv@qLfDILIK{D`Ae@KyCiCiAm@wANeCfA}BvBsLvO{D|FQp@Od@ILM@Oc@@Uo@iFy@mEs@aBeFyD{BeFq@iCyAwCgEsGy@tAsA|@{JfCaGtA}@HwBKmEWmKu@eOgAwCIADEDK@IKs@k@wAu@mFaFuB{AiB_@mCEqAYGNMFu@bAeB~A_I|G</points>
  </overview_polyline>
  <bounds>
   <southwest>
    <lat>55.7605345</lat>
    <lng>-4.3795616</lng>
   </southwest>
   <northeast>
    <lat>55.8740877</lat>
    <lng>-3.9611067</lng>
   </northeast>
  </bounds>
 </route>
</DirectionsResponse>
