# Supplementary material for: Combining temporal planning with probabilistic reasoning for autonomous surveillance missions
Source: Auton Robots. 2015 Dec 28;41(1):181–203. doi: 10.1007/s10514-015-9534-0 (PMC7175604; doi:10.1007/s10514-015-9534-0)
Supplement: Supplementary file 1 — Supplementary material 1 (zip 45620 KB) [file 10514_2015_9534_MOESM1_ESM.zip › SupplementaryMaterial/UAV/routes/routeFile4.xml]

<?xml version="1.0" encoding="UTF-8"?>
<DirectionsResponse>
 <status>OK</status>
 <route>
  <summary>A726</summary>
  <leg>
   <step>
    <travel_mode>DRIVING</travel_mode>
    <start_location>
     <lat>55.7615335</lat>
     <lng>-4.3779934</lng>
    </start_location>
    <end_location>
     <lat>55.7656779</lat>
     <lng>-4.3748314</lng>
    </end_location>
    <polyline>
     <points>q|isIlavY_BiAmBwAwGwEoGcEgAy@</points>
    </polyline>
    <duration>
     <value>39</value>
     <text>1 min</text>
    </duration>
    <html_instructions>Head &lt;b&gt;northeast&lt;/b&gt; on &lt;b&gt;Dodside Rd/B769&lt;/b&gt; toward &lt;b&gt;Craigton Rd&lt;/b&gt;</html_instructions>
    <distance>
     <value>502</value>
     <text>0.5 km</text>
    </distance>
   </step>
   <step>
    <travel_mode>DRIVING</travel_mode>
    <start_location>
     <lat>55.7656779</lat>
     <lng>-4.3748314</lng>
    </start_location>
    <end_location>
     <lat>55.7652910</lat>
     <lng>-4.3560412</lng>
    </end_location>
    <polyline>
     <points>ovjsItmuY@_@?KAO]sDE{@Cy@@m@B}B?}D?kDAoCAcDCuAAc@@mA?WOyHMsH?YZmQDuDBgCt@{QBe@DYNe@^gA</points>
    </polyline>
    <duration>
     <value>98</value>
     <text>2 mins</text>
    </duration>
    <html_instructions>Turn &lt;b&gt;right&lt;/b&gt; onto &lt;b&gt;Malletsheugh Rd&lt;/b&gt;</html_instructions>
    <distance>
     <value>1193</value>
     <text>1.2 km</text>
    </distance>
    <maneuver>turn-right</maneuver>
   </step>
   <step>
    <travel_mode>DRIVING</travel_mode>
    <start_location>
     <lat>55.7652910</lat>
     <lng>-4.3560412</lng>
    </start_location>
    <end_location>
     <lat>55.7571910</lat>
     <lng>-4.3563313</lng>
    </end_location>
    <polyline>
     <points>atjsIfxqYRXRRRPPJHBHBLBJ?H?NANENGd@]z@m@l@_@bCeBrA}@f@[XM`@O`@Kh@Ib@Cl@Ex@EbAE^Cd@Ab@AX?`@BZDh@Hj@P\L^N\P^X\Xl@n@v@|@l@n@ZV\R^PTH</points>
    </polyline>
    <duration>
     <value>75</value>
     <text>1 min</text>
    </duration>
    <html_instructions>Turn &lt;b&gt;right&lt;/b&gt; onto &lt;b&gt;A77&lt;/b&gt;</html_instructions>
    <distance>
     <value>954</value>
     <text>1.0 km</text>
    </distance>
    <maneuver>turn-right</maneuver>
   </step>
   <step>
    <travel_mode>DRIVING</travel_mode>
    <start_location>
     <lat>55.7571910</lat>
     <lng>-4.3563313</lng>
    </start_location>
    <end_location>
     <lat>55.7571421</lat>
     <lng>-4.3555584</lng>
    </end_location>
    <polyline>
     <points>maisI`zqYHe@@O@M@O?G?QAWCS</points>
    </polyline>
    <duration>
     <value>7</value>
     <text>1 min</text>
    </duration>
    <html_instructions>Take the 1st &lt;b&gt;left&lt;/b&gt; to stay on &lt;b&gt;A77&lt;/b&gt;</html_instructions>
    <distance>
     <value>50</value>
     <text>50 m</text>
    </distance>
   </step>
   <step>
    <travel_mode>DRIVING</travel_mode>
    <start_location>
     <lat>55.7571421</lat>
     <lng>-4.3555584</lng>
    </start_location>
    <end_location>
     <lat>55.7524680</lat>
     <lng>-4.2792536</lng>
    </end_location>
    <polyline>
     <points>caisIfuqYEIEKEOEQ?OAM@YBe@@QDq@Do@Dq@@WBQ@KDK?C?A@A?A@A@A?A@AFe@Ba@@_@Ac@E{@c@gFYyBc@qCY}Ai@gCaAiD_AsCgA{CeBaFq@_CaAoDg@eCe@uCQmAYoCWcDKqBGcBC_AEyB?mA@yCBgBBeAF}ADcAJaBJ{ARcCVaDXqDLgBJoBDi@Bu@@i@J{CBcB@kB?}E?iF@[@_EDaDBgB?a@DuADy@FsAHsAHwALuAJmAJcANqANoAJw@RoAPeAJq@\eBTiAH_@T}@VcARs@ZiA^kANg@\gATm@\eAj@cBj@kBPg@VaAXgA^cBVeATeAXcBLs@Jo@Ls@Jq@NoANkAHy@NaBJmALiBHsAHsAF_BBw@HiCHmDDqBFkBDuAFoAFwAHgAF{@Dm@H}@NcBLaAHq@NoA\aCX_BHa@H_@PaAh@cCTaAl@{Bt@kC`@aBXgAViANo@No@TkAZeBPiAN_ALcALaAL_BH{@HiAD}@DmADqABmA@cA@gA?wAAgB?eAC}BGgDEmCCcAGmBEsBEkCGmBImCKgDIcBCg@IkA</points>
    </polyline>
    <duration>
     <value>211</value>
     <text>4 mins</text>
    </duration>
    <html_instructions>At the roundabout, take the &lt;b&gt;2nd&lt;/b&gt; exit onto &lt;b&gt;A726&lt;/b&gt;</html_instructions>
    <distance>
     <value>5116</value>
     <text>5.1 km</text>
    </distance>
    <maneuver>roundabout-left</maneuver>
   </step>
   <step>
    <travel_mode>DRIVING</travel_mode>
    <start_location>
     <lat>55.7524680</lat>
     <lng>-4.2792536</lng>
    </start_location>
    <end_location>
     <lat>55.7709083</lat>
     <lng>-4.2270108</lng>
    </end_location>
    <polyline>
     <points>}chsIhxbYCACACCCCCCAECCCECIAICIAK?K?K?I?K@K@IBIBIBGBGDEDEPm@BOFm@FsADaALiCJkCHkBLuCHsBDyADsBDkC?yA?}AAiCCwBEsAGsBGoAMwBIsAOkBOoAYiC]gCg@_E?AMcAMaAUgBa@cDQ}AWgB_@wB]kBUiAMm@YsAa@}AWaA]iA]gA_@cA]_AUm@u@eBm@oAc@{@w@eBk@qAe@gAe@mAq@iB]cAUq@a@yA[kAc@iBa@iBQy@SiAOaA[uBMcAUqBYoCM_BW{CUgCKkA?EMsAMoAUoBOqASoAQmA[iBm@yCSaAAES{@Qu@Qm@U}@Y{@Us@Ws@So@Sg@IQ}@yB}@gBi@iAk@eAOS_AyAa@s@m@}@_AqAW]g@o@QSo@w@iAqAo@q@QQe@a@YYe@_@]Yg@_@s@e@w@e@y@e@_Am@oDqBQKOKm@_@UO[Se@]k@c@k@e@i@c@cA_Ai@i@k@k@[_@UYW_@MQGIYc@GOQ_@[w@Oc@GQSu@Qm@AESo@KU</points>
    </polyline>
    <duration>
     <value>184</value>
     <text>3 mins</text>
    </duration>
    <html_instructions>At the roundabout, take the &lt;b&gt;2nd&lt;/b&gt; exit and stay on &lt;b&gt;A726&lt;/b&gt;</html_instructions>
    <distance>
     <value>4200</value>
     <text>4.2 km</text>
    </distance>
    <maneuver>roundabout-left</maneuver>
   </step>
   <step>
    <travel_mode>DRIVING</travel_mode>
    <start_location>
     <lat>55.7709083</lat>
     <lng>-4.2270108</lng>
    </start_location>
    <end_location>
     <lat>55.7651270</lat>
     <lng>-4.2098127</lng>
    </end_location>
    <polyline>
     <points>ewksIxqxXA??@A?A@A?A@E?C?CAA?CACCCAACACCEACAEACAIAE?E?G?E?E?E@G?C@E?C@E@C@CBC@E@A@A@A@A@?BA@A@?FKBI`@kBl@sC^_BPq@ZuANi@X}@N_@Pe@JUR]Ze@N_@b@_ATe@Vg@Vg@x@yAXg@R_@^y@FKRe@P_@Ti@Xu@Vs@BGd@qATs@d@aBNi@H[`@cBNo@TiAVkAXcBJs@VaBR_B^uCPwA`@yCNmANkA\oC\{BHa@B]?K?S</points>
    </polyline>
    <duration>
     <value>75</value>
     <text>1 min</text>
    </duration>
    <html_instructions>At the roundabout, take the &lt;b&gt;3rd&lt;/b&gt; exit onto &lt;b&gt;Queensway/A726&lt;/b&gt;</html_instructions>
    <distance>
     <value>1320</value>
     <text>1.3 km</text>
    </distance>
    <maneuver>roundabout-left</maneuver>
   </step>
   <step>
    <travel_mode>DRIVING</travel_mode>
    <start_location>
     <lat>55.7651270</lat>
     <lng>-4.2098127</lng>
    </start_location>
    <end_location>
     <lat>55.7673808</lat>
     <lng>-4.1828471</lng>
    </end_location>
    <polyline>
     <points>asjsIhfuXACACAA?CAC?C?CAC?COQKSaA_@a@WkAw@SOOMY[c@w@Wq@Me@Mk@IqAC[Cy@Ag@@KHyAbAmG`@kCNeAFi@D}@D}@B}@?}@?]EaBC[K{AQwAe@}CwAoIMcAIw@ImAG{@Eu@E_CA}@@aA@q@@s@FsAA?CACCCCACAGAG?G?A?E?E@E@CBE@ABABAB?DqAB]@UHsBFwABw@FoBBiAByA@aBEeBIaCIoDGoDEiAGqBAwA?U?eD?M@qGGa@AKGeA</points>
    </polyline>
    <duration>
     <value>170</value>
     <text>3 mins</text>
    </duration>
    <html_instructions>At the roundabout, take the &lt;b&gt;1st&lt;/b&gt; exit onto &lt;b&gt;W Mains Rd/B761&lt;/b&gt;&lt;div style=&quot;font-size:0.9em&quot;&gt;Go through 1 roundabout&lt;/div&gt;</html_instructions>
    <distance>
     <value>1863</value>
     <text>1.9 km</text>
    </distance>
    <maneuver>roundabout-left</maneuver>
   </step>
   <step>
    <travel_mode>DRIVING</travel_mode>
    <start_location>
     <lat>55.7673808</lat>
     <lng>-4.1828471</lng>
    </start_location>
    <end_location>
     <lat>55.7654578</lat>
     <lng>-4.1780670</lng>
    </end_location>
    <polyline>
     <points>caksIx}oXCGACAC?G?G?E?C@G@I@A@A@A@AFCHs@HgA@GRaA@E@AHMx@gDPo@b@_B\wALe@Na@Rm@LUDIX]NQ|@aA</points>
    </polyline>
    <duration>
     <value>36</value>
     <text>1 min</text>
    </duration>
    <html_instructions>At the roundabout, take the &lt;b&gt;2nd&lt;/b&gt; exit and stay on &lt;b&gt;W Mains Rd/B761&lt;/b&gt;</html_instructions>
    <distance>
     <value>385</value>
     <text>0.4 km</text>
    </distance>
    <maneuver>roundabout-left</maneuver>
   </step>
   <step>
    <travel_mode>DRIVING</travel_mode>
    <start_location>
     <lat>55.7654578</lat>
     <lng>-4.1780670</lng>
    </start_location>
    <end_location>
     <lat>55.7661865</lat>
     <lng>-4.1753305</lng>
    </end_location>
    <polyline>
     <points>cujsI|_oX?CAC@C?A?C@A@AY{AMw@W}BSo@a@yA_@qB</points>
    </polyline>
    <duration>
     <value>23</value>
     <text>1 min</text>
    </duration>
    <html_instructions>At the roundabout, take the &lt;b&gt;1st&lt;/b&gt; exit onto &lt;b&gt;Kittoch St&lt;/b&gt;</html_instructions>
    <distance>
     <value>193</value>
     <text>0.2 km</text>
    </distance>
    <maneuver>roundabout-left</maneuver>
   </step>
   <step>
    <travel_mode>DRIVING</travel_mode>
    <start_location>
     <lat>55.7661865</lat>
     <lng>-4.1753305</lng>
    </start_location>
    <end_location>
     <lat>55.7687773</lat>
     <lng>-4.1769060</lng>
    </end_location>
    <polyline>
     <points>uyjsIxnnXw@l@IDc@Vc@Nm@ReBl@gBn@i@Zc@`@q@n@</points>
    </polyline>
    <duration>
     <value>45</value>
     <text>1 min</text>
    </duration>
    <html_instructions>Turn &lt;b&gt;left&lt;/b&gt; onto &lt;b&gt;Main St&lt;/b&gt;</html_instructions>
    <distance>
     <value>306</value>
     <text>0.3 km</text>
    </distance>
    <maneuver>turn-left</maneuver>
   </step>
   <step>
    <travel_mode>DRIVING</travel_mode>
    <start_location>
     <lat>55.7687773</lat>
     <lng>-4.1769060</lng>
    </start_location>
    <end_location>
     <lat>55.7685217</lat>
     <lng>-4.1774562</lng>
    </end_location>
    <polyline>
     <points>{iksItxnXr@lB</points>
    </polyline>
    <duration>
     <value>15</value>
     <text>1 min</text>
    </duration>
    <html_instructions>Turn &lt;b&gt;left&lt;/b&gt; onto &lt;b&gt;Old Coach Rd&lt;/b&gt;</html_instructions>
    <distance>
     <value>45</value>
     <text>45 m</text>
    </distance>
    <maneuver>turn-left</maneuver>
   </step>
   <step>
    <travel_mode>DRIVING</travel_mode>
    <start_location>
     <lat>55.7685217</lat>
     <lng>-4.1774562</lng>
    </start_location>
    <end_location>
     <lat>55.7670668</lat>
     <lng>-4.1768413</lng>
    </end_location>
    <polyline>
     <points>ghksIb|nXRMnAe@`D}@TGDA</points>
    </polyline>
    <duration>
     <value>16</value>
     <text>1 min</text>
    </duration>
    <html_instructions>Take the 1st &lt;b&gt;left&lt;/b&gt; onto &lt;b&gt;Parkhall St&lt;/b&gt;</html_instructions>
    <distance>
     <value>166</value>
     <text>0.2 km</text>
    </distance>
   </step>
   <step>
    <travel_mode>DRIVING</travel_mode>
    <start_location>
     <lat>55.7670668</lat>
     <lng>-4.1768413</lng>
    </start_location>
    <end_location>
     <lat>55.7669282</lat>
     <lng>-4.1778536</lng>
    </end_location>
    <polyline>
     <points>e_ksIfxnXZhE</points>
    </polyline>
    <duration>
     <value>11</value>
     <text>1 min</text>
    </duration>
    <html_instructions>&lt;b&gt;Parkhall St&lt;/b&gt; turns &lt;b&gt;right&lt;/b&gt; and becomes &lt;b&gt;Dundas Pl&lt;/b&gt;&lt;div style=&quot;font-size:0.9em&quot;&gt;Destination will be on the right&lt;/div&gt;</html_instructions>
    <distance>
     <value>65</value>
     <text>65 m</text>
    </distance>
   </step>
   <duration>
    <value>1005</value>
    <text>17 mins</text>
   </duration>
   <distance>
    <value>16358</value>
    <text>16.4 km</text>
   </distance>
   <start_location>
    <lat>55.7615335</lat>
    <lng>-4.3779934</lng>
   </start_location>
   <end_location>
    <lat>55.7669282</lat>
    <lng>-4.1778536</lng>
   </end_location>
   <start_address>Dodside Road, Glasgow, East Renfrewshire G77, UK</start_address>
   <end_address>7 Dundas Place, East Kilbride, Glasgow, South Lanarkshire G74 4JQ, UK</end_address>
  </leg>
  <copyrights>Map data ©2014 Google</copyrights>
  <overview_polyline>
   <points>q|isIlavYmEaDwGwEoGcEgAy@@_@A[c@oFAgBB{HA{HEyF?qB]_T`@cWBgCt@{QH_An@mBf@l@d@\l@JXA^MrGqEzByAz@]jAUpAIbEQ|@A|@HtAZ|@\|@j@jAhAdBlBx@j@t@ZJu@Bw@Ek@KUKa@A]LcCPkCF]DG@CJgA?cAE{@c@gF}@kGcAeFaC}HmD}JsBoHg@eCe@uCk@}Ec@uGKcDEgEDaGJcDPeD^_Fp@sIXwEVeHDoE?gMB{EHiGDwBLmCRkDXcDv@}Gd@uCh@wClAkF~AqF|B_H|@sCp@iCv@iDn@iDr@iE^{CX{CXwDRgD^oML}ELeD^iGp@uGl@qEb@aCzAgH~CqLlAuFl@oD\cCZaDReCJkCH_DBkCA_EQyNWqLQ{FUkGMsBGCMQM]Em@Bk@Nc@JKT}@b@mIl@aOJmEDeFAgFIkEOcEWkE_@{Dw@qGcAgIaBqM}@cFc@wB{@qDu@kC}@kCs@mBcBuD{AaDqAyCwAwDs@uB}@eDeAsEe@cCk@wDc@uDg@oFm@cHg@uFe@aEe@}CiAcGUgAe@qBg@kB{AsE]y@{BaFuAoCoAmBoAqBwAoBsDmEaAcA_A{@cAy@{AeAaJkFeBgAyC{BmBcBuAuAq@y@e@q@a@m@Yo@k@{A[gASs@_@eAEBC@OAMKISEY?YBUHQFKHEHKd@uBlAsFl@gCh@gB`@eA^s@Ze@N_@x@eBn@oAfC{EbA{BzAcEtA{Ep@sCl@uCd@wCj@aEbBuMl@{Ef@}CBi@AWEMAO[e@aA_@a@W_BgAi@i@{@iB[qAMmBEaBJeBdByKVoBJ{BB{BE_COwBw@uFeBsKSeCMqBG}DBsBHgCMIE[@SJMFAHoBVyGJyDD{Da@gQM{DAmB?sD@qGGa@IqAEKAYDWLIR{BTiABGHMx@gDt@oCj@}Bv@oBh@o@|@aA?C?G?EBCg@sCW}BSo@a@yA_@qBaAr@c@Vc@NsC`AgBn@i@ZuApAr@lBRMnAe@`D}@ZIZhE</points>
  </overview_polyline>
  <bounds>
   <southwest>
    <lat>55.7519055</lat>
    <lng>-4.3779934</lng>
   </southwest>
   <northeast>
    <lat>55.7711903</lat>
    <lng>-4.1753305</lng>
   </northeast>
  </bounds>
 </route>
</DirectionsResponse>
