# Supplementary material for: Combining temporal planning with probabilistic reasoning for autonomous surveillance missions
Source: Auton Robots. 2015 Dec 28;41(1):181–203. doi: 10.1007/s10514-015-9534-0 (PMC7175604; doi:10.1007/s10514-015-9534-0)
Supplement: Supplementary file 1 — Supplementary material 1 (zip 45620 KB) [file 10514_2015_9534_MOESM1_ESM.zip › SupplementaryMaterial/UAV/routes/routeFile6.xml]

<?xml version="1.0" encoding="UTF-8"?>
<DirectionsResponse>
 <status>OK</status>
 <route>
  <summary>M80</summary>
  <leg>
   <step>
    <travel_mode>DRIVING</travel_mode>
    <start_location>
     <lat>55.7649499</lat>
     <lng>-4.3753862</lng>
    </start_location>
    <end_location>
     <lat>55.7777701</lat>
     <lng>-4.3594534</lng>
    </end_location>
    <polyline>
     <points>}qjsIdquYiAu@gAy@{EqC_@QMEOAw@?{@?UAQEcA[{@]g@[IGaA{@WQa@e@IIIOIQIQc@{AoBcGi@cBWs@aA_BmBeCiBmBeAw@iBuAUYs@{A_EkI]aAmAuDg@aCMu@w@yAs@{@i@oAY_@GIg@o@o@s@eAu@}@k@kAy@GIIKEMEMEQAQSmC</points>
    </polyline>
    <duration>
     <value>118</value>
     <text>2 mins</text>
    </duration>
    <html_instructions>Head &lt;b&gt;north&lt;/b&gt; on &lt;b&gt;Dodside Rd/B769&lt;/b&gt; toward &lt;b&gt;Malletsheugh Rd&lt;/b&gt;&lt;div style=&quot;font-size:0.9em&quot;&gt;Continue to follow B769&lt;/div&gt;</html_instructions>
    <distance>
     <value>1812</value>
     <text>1.8 km</text>
    </distance>
   </step>
   <step>
    <travel_mode>DRIVING</travel_mode>
    <start_location>
     <lat>55.7777701</lat>
     <lng>-4.3594534</lng>
    </start_location>
    <end_location>
     <lat>55.7771710</lat>
     <lng>-4.3554574</lng>
    </end_location>
    <polyline>
     <points>abmsIpmrY\a@R_@Vm@Lc@HYFe@Dc@De@?g@@mC@q@?o@@o@@s@A}@Aa@Ac@</points>
    </polyline>
    <duration>
     <value>30</value>
     <text>1 min</text>
    </duration>
    <html_instructions>Turn &lt;b&gt;right&lt;/b&gt; onto &lt;b&gt;Aurs Rd/B769&lt;/b&gt;</html_instructions>
    <distance>
     <value>275</value>
     <text>0.3 km</text>
    </distance>
    <maneuver>turn-right</maneuver>
   </step>
   <step>
    <travel_mode>DRIVING</travel_mode>
    <start_location>
     <lat>55.7771710</lat>
     <lng>-4.3554574</lng>
    </start_location>
    <end_location>
     <lat>55.7833907</lat>
     <lng>-4.3450748</lng>
    </end_location>
    <polyline>
     <points>i~lsIrtqYC?A@C?EACCCCCEAGc@Te@Ne@Fc@@WBe@G_@Ke@O]O[Si@a@_@a@[c@Yi@Ui@]y@i@uAo@eBSo@K]K]K_@YiAo@oCKk@CMYqAk@_Dg@eC]iBI_@Ic@Ou@UkAUkASu@Qs@Y}@Wq@[u@[q@Wi@O[YQKEQM</points>
    </polyline>
    <duration>
     <value>72</value>
     <text>1 min</text>
    </duration>
    <html_instructions>At the roundabout, take the &lt;b&gt;1st&lt;/b&gt; exit onto &lt;b&gt;Stewarton Rd/B769&lt;/b&gt;</html_instructions>
    <distance>
     <value>1031</value>
     <text>1.0 km</text>
    </distance>
    <maneuver>roundabout-left</maneuver>
   </step>
   <step>
    <travel_mode>DRIVING</travel_mode>
    <start_location>
     <lat>55.7833907</lat>
     <lng>-4.3450748</lng>
    </start_location>
    <end_location>
     <lat>55.7837596</lat>
     <lng>-4.3469649</lng>
    </end_location>
    <polyline>
     <points>eensItsoYEDC?C@G?Mx@OhAKbBIhC</points>
    </polyline>
    <duration>
     <value>12</value>
     <text>1 min</text>
    </duration>
    <html_instructions>At the roundabout, take the &lt;b&gt;1st&lt;/b&gt; exit</html_instructions>
    <distance>
     <value>133</value>
     <text>0.1 km</text>
    </distance>
    <maneuver>roundabout-left</maneuver>
   </step>
   <step>
    <travel_mode>DRIVING</travel_mode>
    <start_location>
     <lat>55.7837596</lat>
     <lng>-4.3469649</lng>
    </start_location>
    <end_location>
     <lat>55.7847934</lat>
     <lng>-4.3514451</lng>
    </end_location>
    <polyline>
     <points>ognsIn_pYFHBDBF@H?B?b@APAFCFCHAjACtEEhAG|@CVGl@Gd@Ij@S|@IRAFCHKb@Oj@CNCDEFMFKBI@M@QACAAAACAAEK</points>
    </polyline>
    <duration>
     <value>25</value>
     <text>1 min</text>
    </duration>
    <html_instructions>At the roundabout, take the &lt;b&gt;2nd&lt;/b&gt; exit</html_instructions>
    <distance>
     <value>357</value>
     <text>0.4 km</text>
    </distance>
    <maneuver>roundabout-left</maneuver>
   </step>
   <step>
    <travel_mode>DRIVING</travel_mode>
    <start_location>
     <lat>55.7847934</lat>
     <lng>-4.3514451</lng>
    </start_location>
    <end_location>
     <lat>55.8502204</lat>
     <lng>-4.2892977</lng>
    </end_location>
    <polyline>
     <points>}mnsIp{pYIMEGCGCKSq@K[EQGQKSGMKQIQKOKOKKIIMKSQcAu@g@_@_@UOMACKWuAu@o@]a@So@_@iAu@m@c@YU[Ue@a@{@s@w@s@w@y@s@w@m@s@u@_AaAqAs@aA_AwAe@u@_AyAs@kAwA{BwA}Bm@aA{AcCwA}Bq@gAo@eAo@cA_A{A_AyA_AuAmA}Aw@}@w@u@c@_@SQMKs@e@q@a@SKs@[kAc@cAWu@M}@Ms@Ey@Ak@?a@@u@DS@m@Fi@Hi@F{GfAm@J]F]Di@Fa@Bw@Dg@@O?_@?s@Cu@ESCu@Ki@KYGi@OUGYKSKICk@WeAi@i@[y@k@{@s@eAcAu@q@m@m@yAsAq@g@_@UWQw@e@a@Sc@Uy@Yy@Wi@Mi@Ki@Gg@GgAI]?[?W@W@e@B[@c@D[F_@Fa@J]Jk@RWHc@RWNkAn@s@f@m@d@WZOLKJ[Zi@j@g@l@e@p@s@`Aq@fAo@bAq@`AQXUXs@|@e@h@{@r@w@j@k@Z{@^m@Pc@Jk@Ha@Fk@@m@@UA_AEaAOkA]kAg@{@i@w@o@cAeAaBuBw@eAU[SWU[iA{Au@}@u@y@mAeAOMQMOIKGs@]o@Uq@WcBa@iDo@iCi@cIyAYCuAWuAYu@Ou@Sc@Oi@Sw@a@iAs@s@k@q@s@QQW[o@}@c@q@_@o@i@oAi@uAk@gBa@}Aa@eBg@cCe@iCy@sEeAyFUkAOs@c@gBK_@[iAWy@u@qBO_@aAwBeDgGu@yAm@qA[u@c@mA[cA_@mA]qAg@uBMy@]oB[{BWaCKcAa@}F[mEQwBU{BQwA[}B_@yBc@}B[wAc@gB]kAi@cBa@mAg@uAo@_Bc@cAO_@qAyCu@eBu@aBUc@MYo@kAq@mAU_@QYOUm@y@g@q@_@g@a@c@e@i@[Y][]W_@WOKKE]Qk@Uu@UgAYqBi@uA_@YGm@Ok@Oa@Oc@MYKg@SWOSMc@a@UWW]Ua@KQMWACIOKWIUIWIWGWMi@GWEYEYKs@E]CWGm@C[Eo@Co@Ew@Cw@Aa@?WAs@Ag@?_@?k@?c@?q@@y@DuABy@Du@Bq@Fw@?EDm@Dg@Ba@\}A</points>
    </polyline>
    <duration>
     <value>404</value>
     <text>7 mins</text>
    </duration>
    <html_instructions>Merge onto &lt;b&gt;M77&lt;/b&gt; via the ramp to &lt;b&gt;Glasgow/M8&lt;/b&gt;</html_instructions>
    <distance>
     <value>9357</value>
     <text>9.4 km</text>
    </distance>
   </step>
   <step>
    <travel_mode>DRIVING</travel_mode>
    <start_location>
     <lat>55.8502204</lat>
     <lng>-4.2892977</lng>
    </start_location>
    <end_location>
     <lat>55.8686341</lat>
     <lng>-4.2065372</lng>
    </end_location>
    <polyline>
     <points>{f{sIbwdYj@}HDe@P}BT_DBe@Bq@FgABc@@_@@a@@g@Bq@@o@?m@@s@@iA?u@Aw@?}@AWA{@Am@Cy@M_DEm@Ci@Ei@Cc@Eg@Ea@Go@Em@Ea@K{@WcCw@uHCMm@yFWuBKo@Ko@Km@Mm@I_@I]K[IWK[M]_@_AMWMUKQIMYc@MQSUOQMMMOKIOKMKOIMI_@OYKOEMEOEOEMCQEEAe@Me@MGCUEUGKAOCMAKAKAM?qACcACK?qEEu@Aw@AiEEkDG{@Cq@?_@Aa@?c@?a@?oACkAAo@?U?O?S?O@Q@WBO@QBQDiDt@cKvBoBb@}AZ_@DYBI?M@MAa@Ke@Mc@Oc@Og@W]UUOMMQOOOSQMOWW[][_@W[Y_@Yc@SYU]Wc@MUKSKUKUISIUQg@K[GWGWGWG[G_@K_AEYC]Ca@C[AYAc@Cu@Au@CcCEgBAS?]AOAWCo@[sJSqFQqFq@cRC_ACcAAuABsCFuB^eLBq@@c@Bg@FwB@[XsIPgFDuAFsA@]LiCPkDDw@Dy@?AF_ADw@Dy@F{@NmCXoEJeCJqAHkADg@Fs@Hw@Ju@Jy@Js@Lq@TkARu@Ps@Ng@Rm@Ng@To@Ro@Ro@Rm@Rm@Rq@v@_Cd@wARq@Rq@HWFUNm@FYFYF]Jq@Fe@D_@Fe@BU@UDe@Dm@Bc@F_BBy@Bi@@g@Bk@B}@@u@BgBFoCBgCBeC@_B?mA?{C?iA?{@CqBCeBCq@Am@Gg@GoAI{AMiBQ}B[gDSyBKeBIqAIqAGwACmACgAG}BEeCGgCE{ACcAEaAIcAIgAEg@YgCc@eDyCoTs@uF</points>
    </polyline>
    <duration>
     <value>337</value>
     <text>6 mins</text>
    </duration>
    <html_instructions>Continue onto &lt;b&gt;M8&lt;/b&gt;</html_instructions>
    <distance>
     <value>7201</value>
     <text>7.2 km</text>
    </distance>
   </step>
   <step>
    <travel_mode>DRIVING</travel_mode>
    <start_location>
     <lat>55.8686341</lat>
     <lng>-4.2065372</lng>
    </start_location>
    <end_location>
     <lat>55.8743265</lat>
     <lng>-4.1986482</lng>
    </end_location>
    <polyline>
     <points>}y~sIzqtXYg@ACCIm@iDe@yBgC}KUeASw@W_AWu@Sk@Uk@Uk@Wg@Wa@Ye@Ya@QQQUOOYYQOSOGGWOKGUMGC]Oa@OYIOE]Gc@Ia@GmFy@</points>
    </polyline>
    <duration>
     <value>37</value>
     <text>1 min</text>
    </duration>
    <html_instructions>Take the &lt;b&gt;M80&lt;/b&gt; exit toward &lt;b&gt;Stirling/Kincardine Bridge&lt;/b&gt;</html_instructions>
    <distance>
     <value>862</value>
     <text>0.9 km</text>
    </distance>
    <maneuver>ramp-left</maneuver>
   </step>
   <step>
    <travel_mode>DRIVING</travel_mode>
    <start_location>
     <lat>55.8743265</lat>
     <lng>-4.1986482</lng>
    </start_location>
    <end_location>
     <lat>55.9369128</lat>
     <lng>-4.0285959</lng>
    </end_location>
    <polyline>
     <points>q}_tIp`sX_@G]Gm@IsASA?_@Gk@GE?{AMa@CoAEi@Au@A}@?o@@c@AmAGc@Ee@K_@KUKQKKGMI[S][YYSWS[QYU_@Wk@Um@Uo@Qk@Ia@Kc@Kc@Ko@Gg@MmAMqAImAMmBMkCEi@Ei@KoAMiAIw@OgASkAKk@Mk@G[Qq@WcAK_@Wy@a@gAUg@a@aAWg@c@w@Ye@W_@[e@QUm@q@w@w@{@u@kAgAeD{CqAkAu@s@_EwDeAgAw@{@m@u@y@eAw@cAcBgCg@u@_A}AeAmBa@u@i@gAi@gAaAyB{@sBcAkCWs@gAaDg@_B}AwFc@_B_@aB]yAQw@[aB]aBa@cCSgAQgA_@mCU}AQyAGk@UkBQeBU_CSeCOsBK}A[_F_@cF]mEQuBe@aFg@_Fu@oGOsA_@uCc@yC_@iCa@qCi@eDO{@UsAi@yCe@aC{@gEc@kB[qAYsA}@iDEOqAuE_AgDmDgMiHoWmAgE}AuFiAwDaCaIcCyHuAiE{@cCK]M[u@}BuAyDkA_DkAaDwB}FaCqGuEgMyEiMsBwFuB{FaAiCkDuIs@eBsB_FkAoC_DcHcH_OgA}BkAoCiBwEuBcG{B}GsBmHACcAaEqAuFcA{Eu@qEg@kDe@_Ea@aEg@}F[kFc@sI_@}Im@qMa@eJ]iIe@qJQyCUaD[sDa@eEs@aHUgCSgDMmCKiDEiDCaB?i@BuDDeBBkBFcBJiBV_Eb@{Ed@yEZaDV}CPgCPsDH}BHeF@sDEoDEuCKsC_@}GYgDKaA]eDQqAa@{CKm@OeAQcAUmASkAYsA_@eBYkAa@_BSs@Oo@]gA_@sAa@uA]kAe@qAg@wAYy@CIUi@a@aAGMSa@O]sAkCeAmB[k@Ye@c@u@]g@cA{Ag@s@a@k@s@_AyAwBi@w@g@u@e@q@gBiCyB_DaFkH}AyBu@iAi@y@{@uAq@iAuA_Cu@yAiBoDkB{D{@mBWk@s@cB}@yBUk@M]_BkEsAwD]aA</points>
    </polyline>
    <duration>
     <value>494</value>
     <text>8 mins</text>
    </duration>
    <html_instructions>Continue onto &lt;b&gt;M80&lt;/b&gt;</html_instructions>
    <distance>
     <value>13502</value>
     <text>13.5 km</text>
    </distance>
   </step>
   <step>
    <travel_mode>DRIVING</travel_mode>
    <start_location>
     <lat>55.9369128</lat>
     <lng>-4.0285959</lng>
    </start_location>
    <end_location>
     <lat>55.9398097</lat>
     <lng>-4.0247232</lng>
    </end_location>
    <polyline>
     <points>udltIvyqWc@g@m@cBw@yBe@qAQa@Qa@Sa@Ye@OU[c@[a@YYUS]WeBkAeAu@</points>
    </polyline>
    <duration>
     <value>21</value>
     <text>1 min</text>
    </duration>
    <html_instructions>At junction &lt;b&gt;4A&lt;/b&gt;, take the &lt;b&gt;A8011&lt;/b&gt; exit to &lt;b&gt;Kirkintilloch/Kilsyth/Cumbernauld/Condorrat/B8048&lt;/b&gt;</html_instructions>
    <distance>
     <value>410</value>
     <text>0.4 km</text>
    </distance>
    <maneuver>ramp-left</maneuver>
   </step>
   <step>
    <travel_mode>DRIVING</travel_mode>
    <start_location>
     <lat>55.9398097</lat>
     <lng>-4.0247232</lng>
    </start_location>
    <end_location>
     <lat>55.9409443</lat>
     <lng>-4.0202450</lng>
    </end_location>
    <polyline>
     <points>yvltInaqWMQW[OQKOIKQYQ[IQKYOc@M_@I_@Mg@Kg@EUE_@Go@Iu@Es@AWAk@?y@?]@Q@c@@]Dm@@_@</points>
    </polyline>
    <duration>
     <value>16</value>
     <text>1 min</text>
    </duration>
    <html_instructions>Keep &lt;b&gt;right&lt;/b&gt;, follow signs for &lt;b&gt;Town Centre/A8011&lt;/b&gt;</html_instructions>
    <distance>
     <value>330</value>
     <text>0.3 km</text>
    </distance>
    <maneuver>keep-right</maneuver>
   </step>
   <step>
    <travel_mode>DRIVING</travel_mode>
    <start_location>
     <lat>55.9409443</lat>
     <lng>-4.0202450</lng>
    </start_location>
    <end_location>
     <lat>55.9446084</lat>
     <lng>-3.9944194</lng>
    </end_location>
    <polyline>
     <points>{}ltInepWNiAJm@FUBMJe@BILe@Lc@HWJWPc@Rg@Tk@Pg@LYL]HQR[Ra@Vk@h@iAd@eAl@{A`AaCT{@Jc@H_@Je@Hk@Hw@Dg@Bo@Bs@?k@?c@?c@AK?KAY?CAe@?CCk@CeAEkAGqBCsAEsAGmBEkAEgAEyACw@Ai@EaA?MEoACs@EoACkACgAC{@Cm@C}@CaAEm@AOEo@G_AMoAGo@Gk@Ie@Is@Ie@Ic@Ko@Mi@Mo@Qk@Oo@Oe@K_@K[So@Sg@[u@AAWk@Ua@Q_@mAuBYa@gAoAm@c@{@u@KKCCGEs@k@oBgBoB_B_BeAgDkD</points>
    </polyline>
    <duration>
     <value>101</value>
     <text>2 mins</text>
    </duration>
    <html_instructions>Continue onto &lt;b&gt;Glasgow Rd/A8011&lt;/b&gt;&lt;div style=&quot;font-size:0.9em&quot;&gt;Continue to follow A8011&lt;/div&gt;</html_instructions>
    <distance>
     <value>2059</value>
     <text>2.1 km</text>
    </distance>
   </step>
   <step>
    <travel_mode>DRIVING</travel_mode>
    <start_location>
     <lat>55.9446084</lat>
     <lng>-3.9944194</lng>
    </start_location>
    <end_location>
     <lat>55.9440166</lat>
     <lng>-3.9907324</lng>
    </end_location>
    <polyline>
     <points>ytmtIbdkWEDGBE@G@GAEAGCEEEECECECGAGCIAGAI?E?G?E?E?G?E?E@G?E@G@G@GBE@EBEBEDEFEDCFCF?F@D@FDBGPe@@E@GBMGoA@mABu@Lu@DMBIFKJOT]JYFSBM@S?e@@Q</points>
    </polyline>
    <duration>
     <value>44</value>
     <text>1 min</text>
    </duration>
    <html_instructions>At the roundabout, take the &lt;b&gt;4th&lt;/b&gt; exit onto &lt;b&gt;McIntosh Way&lt;/b&gt;</html_instructions>
    <distance>
     <value>329</value>
     <text>0.3 km</text>
    </distance>
    <maneuver>roundabout-left</maneuver>
   </step>
   <step>
    <travel_mode>DRIVING</travel_mode>
    <start_location>
     <lat>55.9440166</lat>
     <lng>-3.9907324</lng>
    </start_location>
    <end_location>
     <lat>55.9444869</lat>
     <lng>-3.9890875</lng>
    </end_location>
    <polyline>
     <points>cqmtI`mjWECGKCM?E?MBQFIFC@?{AiFEK</points>
    </polyline>
    <duration>
     <value>30</value>
     <text>1 min</text>
    </duration>
    <html_instructions>At the roundabout, take the &lt;b&gt;2nd&lt;/b&gt; exit onto &lt;b&gt;N Carbrain Rd&lt;/b&gt;</html_instructions>
    <distance>
     <value>132</value>
     <text>0.1 km</text>
    </distance>
    <maneuver>roundabout-left</maneuver>
   </step>
   <step>
    <travel_mode>DRIVING</travel_mode>
    <start_location>
     <lat>55.9444869</lat>
     <lng>-3.9890875</lng>
    </start_location>
    <end_location>
     <lat>55.9441327</lat>
     <lng>-3.9860352</lng>
    </end_location>
    <polyline>
     <points>atmtIxbjWC?E?ACAGAGBMFEB@@@\c@hA_BRW`@k@FGFIDQ@OCSiAuDC[I_@G[K_@</points>
    </polyline>
    <duration>
     <value>60</value>
     <text>1 min</text>
    </duration>
    <html_instructions>At the roundabout, take the &lt;b&gt;2nd&lt;/b&gt; exit onto &lt;b&gt;Craigieburn Rd&lt;/b&gt;</html_instructions>
    <distance>
     <value>275</value>
     <text>0.3 km</text>
    </distance>
    <maneuver>roundabout-left</maneuver>
   </step>
   <duration>
    <value>1801</value>
    <text>30 mins</text>
   </duration>
   <distance>
    <value>38065</value>
    <text>38.1 km</text>
   </distance>
   <start_location>
    <lat>55.7649499</lat>
    <lng>-4.3753862</lng>
   </start_location>
   <end_location>
    <lat>55.9441327</lat>
    <lng>-3.9860352</lng>
   </end_location>
   <start_address>Dodside Road, Glasgow, East Renfrewshire G77 6PT, UK</start_address>
   <end_address>187 Craigieburn Road, Cumbernauld, Glasgow, North Lanarkshire G67, UK</end_address>
  </leg>
  <copyrights>Map data ©2014 Google</copyrights>
  <overview_polyline>
   <points>}qjsIdquYqCoB{FcDqCGgDaAkCqB_AqA}CqJaAwCoDeFoDeD_CoBsFgLkBwFu@wDkBuCcAoBo@y@uBiBiCeB]q@Gc@SmC\a@j@mAV}@RwC@wMO?MUiAd@iAH}@CeA[y@c@iAcAiBqDyBiGaBwGoD_RoAcG_ByEs@{Ai@m@g@MK@]bCUlFJNDx@Kj@ShL]vCgAhEi@Te@Cu@mBoAuCo@q@_D}BQQKWuAu@qAq@yBuAiCqB_FyEyEgGyEsHcPoWmGiJgDeDgC_B_C_AyBe@wEUyCPeP~BoCFsDYcCk@cBs@eFeDcGwFaDuByD{AeDi@yCG}BL{Bf@_C`A_CvAeA`AaB`BsDhFiCxDyAfBsB~AgBz@qA\gDTuAGmCm@gCqA{BuBcEoFkEoF_CkBaDsAw]{G{DyA}B_BcAeAkC{DsAeDmAeEiDgQoCaNuBuGmHyNiCyGsBoI}AqLeB_UqBmMgCoJ}CgImEaKeCwEeBiCoCgDwBeBeBy@eIyBuCw@}B}@eBeBq@oAqAgEs@wGSuITsLRsC`@_Cp@cJn@uJNmDHcLa@qNu@sIaCaU{@cGm@gCcAqC}BkDw@s@kAo@}Bo@iDu@qa@i@wHCkAJoTvEaDd@cBYmCmAeA}@}DwE}BeEoA}Ee@iHUkLsB{l@EmJtAac@lAwYpAsUpAuMhAgFhAmDtEwNxAqGj@oG^sNP}N?oJMwHg@}HmAeO_@iIYsMYeHmA}KmEe\[k@_FkUyAsFwAkD}A{BmC_C}Aq@kBa@qNwBoDYmFIeEMmBo@sAaAsAgByAiDs@uCo@wFk@qJi@{F}@kF}@qDqBkFmBeDsCeD_KeJsJoJcGgIoEwHqE}JkEaM_EsOmB_K{A{JaAwIqD_f@sCeXeCkQyBoMaDgOuWk`AmLi`@kDgKm]{_AwMs]sKyVkJ}RuDgJqFaPuBqHuCwLyBmLmAkJiA_MmCoj@wB{d@gC}Xi@oHYwHEkN\_Lz@{K`A{JdAwQJyKKeIk@qLe@iF}AaMkAcHuBeJaB_GmCkIuAoD_HoMob@en@gHsMsFyLaEoKqByFqAkCaCoGyAaCiBgBkDaCe@m@w@gAw@kBq@oC]{CIqDDqBb@eEZsA~ByGtDcIdCyGj@uCVcEA_CQqGo@mT_@aNe@wKqA_KyBgIiAkCoCyE}DuDoD}CoEeDmDeD]DYQM[G}@Jw@NW\MLBJAXaAE}CPkB\s@l@yAAoAKm@T_@kBuFAa@j@e@fCkDL[Ac@_BmGK_@</points>
  </overview_polyline>
  <bounds>
   <southwest>
    <lat>55.7649499</lat>
    <lng>-4.3753862</lng>
   </southwest>
   <northeast>
    <lat>55.9450340</lat>
    <lng>-3.9860352</lng>
   </northeast>
  </bounds>
 </route>
</DirectionsResponse>
