# Supplementary material for: Combining temporal planning with probabilistic reasoning for autonomous surveillance missions
Source: Auton Robots. 2015 Dec 28;41(1):181–203. doi: 10.1007/s10514-015-9534-0 (PMC7175604; doi:10.1007/s10514-015-9534-0)
Supplement: Supplementary file 1 — Supplementary material 1 (zip 45620 KB) [file 10514_2015_9534_MOESM1_ESM.zip › SupplementaryMaterial/UAV/routes/routeFile7.xml]

<?xml version="1.0" encoding="UTF-8"?>
<DirectionsResponse>
 <status>OK</status>
 <route>
  <summary>M80</summary>
  <leg>
   <step>
    <travel_mode>DRIVING</travel_mode>
    <start_location>
     <lat>55.7666589</lat>
     <lng>-4.3741785</lng>
    </start_location>
    <end_location>
     <lat>55.7777701</lat>
     <lng>-4.3594534</lng>
    </end_location>
    <polyline>
     <points>s|jsIriuYWO_@QMEOAw@?{@?UAQEcA[{@]g@[IGaA{@WQa@e@IIIOIQIQc@{AoBcGi@cBWs@aA_BmBeCiBmBeAw@iBuAUYs@{A_EkI]aAmAuDg@aCMu@w@yAs@{@i@oAY_@GIg@o@o@s@eAu@}@k@kAy@GIIKEMEMEQAQSmC</points>
    </polyline>
    <duration>
     <value>103</value>
     <text>2 mins</text>
    </duration>
    <html_instructions>Head &lt;b&gt;north&lt;/b&gt; on &lt;b&gt;Dodside Rd/B769&lt;/b&gt; toward &lt;b&gt;Glanderston Rd&lt;/b&gt;&lt;div style=&quot;font-size:0.9em&quot;&gt;Continue to follow B769&lt;/div&gt;</html_instructions>
    <distance>
     <value>1608</value>
     <text>1.6 km</text>
    </distance>
   </step>
   <step>
    <travel_mode>DRIVING</travel_mode>
    <start_location>
     <lat>55.7777701</lat>
     <lng>-4.3594534</lng>
    </start_location>
    <end_location>
     <lat>55.7771710</lat>
     <lng>-4.3554574</lng>
    </end_location>
    <polyline>
     <points>abmsIpmrY\a@R_@Vm@Lc@HYFe@Dc@De@?g@@mC@q@?o@@o@@s@A}@Aa@Ac@</points>
    </polyline>
    <duration>
     <value>30</value>
     <text>1 min</text>
    </duration>
    <html_instructions>Turn &lt;b&gt;right&lt;/b&gt; onto &lt;b&gt;Aurs Rd/B769&lt;/b&gt;</html_instructions>
    <distance>
     <value>275</value>
     <text>0.3 km</text>
    </distance>
    <maneuver>turn-right</maneuver>
   </step>
   <step>
    <travel_mode>DRIVING</travel_mode>
    <start_location>
     <lat>55.7771710</lat>
     <lng>-4.3554574</lng>
    </start_location>
    <end_location>
     <lat>55.7833907</lat>
     <lng>-4.3450748</lng>
    </end_location>
    <polyline>
     <points>i~lsIrtqYC?A@C?EACCCCCEAGc@Te@Ne@Fc@@WBe@G_@Ke@O]O[Si@a@_@a@[c@Yi@Ui@]y@i@uAo@eBSo@K]K]K_@YiAo@oCKk@CMYqAk@_Dg@eC]iBI_@Ic@Ou@UkAUkASu@Qs@Y}@Wq@[u@[q@Wi@O[YQKEQM</points>
    </polyline>
    <duration>
     <value>72</value>
     <text>1 min</text>
    </duration>
    <html_instructions>At the roundabout, take the &lt;b&gt;1st&lt;/b&gt; exit onto &lt;b&gt;Stewarton Rd/B769&lt;/b&gt;</html_instructions>
    <distance>
     <value>1031</value>
     <text>1.0 km</text>
    </distance>
    <maneuver>roundabout-left</maneuver>
   </step>
   <step>
    <travel_mode>DRIVING</travel_mode>
    <start_location>
     <lat>55.7833907</lat>
     <lng>-4.3450748</lng>
    </start_location>
    <end_location>
     <lat>55.7837596</lat>
     <lng>-4.3469649</lng>
    </end_location>
    <polyline>
     <points>eensItsoYEDC?C@G?Mx@OhAKbBIhC</points>
    </polyline>
    <duration>
     <value>12</value>
     <text>1 min</text>
    </duration>
    <html_instructions>At the roundabout, take the &lt;b&gt;1st&lt;/b&gt; exit</html_instructions>
    <distance>
     <value>133</value>
     <text>0.1 km</text>
    </distance>
    <maneuver>roundabout-left</maneuver>
   </step>
   <step>
    <travel_mode>DRIVING</travel_mode>
    <start_location>
     <lat>55.7837596</lat>
     <lng>-4.3469649</lng>
    </start_location>
    <end_location>
     <lat>55.7847934</lat>
     <lng>-4.3514451</lng>
    </end_location>
    <polyline>
     <points>ognsIn_pYFHBDBF@H?B?b@APAFCFCHAjACtEEhAG|@CVGl@Gd@Ij@S|@IRAFCHKb@Oj@CNCDEFMFKBI@M@QACAAAACAAEK</points>
    </polyline>
    <duration>
     <value>25</value>
     <text>1 min</text>
    </duration>
    <html_instructions>At the roundabout, take the &lt;b&gt;2nd&lt;/b&gt; exit</html_instructions>
    <distance>
     <value>357</value>
     <text>0.4 km</text>
    </distance>
    <maneuver>roundabout-left</maneuver>
   </step>
   <step>
    <travel_mode>DRIVING</travel_mode>
    <start_location>
     <lat>55.7847934</lat>
     <lng>-4.3514451</lng>
    </start_location>
    <end_location>
     <lat>55.8502204</lat>
     <lng>-4.2892977</lng>
    </end_location>
    <polyline>
     <points>}mnsIp{pYIMEGCGCKSq@K[EQGQKSGMKQIQKOKOKKIIMKSQcAu@g@_@_@UOMACKWuAu@o@]a@So@_@iAu@m@c@YU[Ue@a@{@s@w@s@w@y@s@w@m@s@u@_AaAqAs@aA_AwAe@u@_AyAs@kAwA{BwA}Bm@aA{AcCwA}Bq@gAo@eAo@cA_A{A_AyA_AuAmA}Aw@}@w@u@c@_@SQMKs@e@q@a@SKs@[kAc@cAWu@M}@Ms@Ey@Ak@?a@@u@DS@m@Fi@Hi@F{GfAm@J]F]Di@Fa@Bw@Dg@@O?_@?s@Cu@ESCu@Ki@KYGi@OUGYKSKICk@WeAi@i@[y@k@{@s@eAcAu@q@m@m@yAsAq@g@_@UWQw@e@a@Sc@Uy@Yy@Wi@Mi@Ki@Gg@GgAI]?[?W@W@e@B[@c@D[F_@Fa@J]Jk@RWHc@RWNkAn@s@f@m@d@WZOLKJ[Zi@j@g@l@e@p@s@`Aq@fAo@bAq@`AQXUXs@|@e@h@{@r@w@j@k@Z{@^m@Pc@Jk@Ha@Fk@@m@@UA_AEaAOkA]kAg@{@i@w@o@cAeAaBuBw@eAU[SWU[iA{Au@}@u@y@mAeAOMQMOIKGs@]o@Uq@WcBa@iDo@iCi@cIyAYCuAWuAYu@Ou@Sc@Oi@Sw@a@iAs@s@k@q@s@QQW[o@}@c@q@_@o@i@oAi@uAk@gBa@}Aa@eBg@cCe@iCy@sEeAyFUkAOs@c@gBK_@[iAWy@u@qBO_@aAwBeDgGu@yAm@qA[u@c@mA[cA_@mA]qAg@uBMy@]oB[{BWaCKcAa@}F[mEQwBU{BQwA[}B_@yBc@}B[wAc@gB]kAi@cBa@mAg@uAo@_Bc@cAO_@qAyCu@eBu@aBUc@MYo@kAq@mAU_@QYOUm@y@g@q@_@g@a@c@e@i@[Y][]W_@WOKKE]Qk@Uu@UgAYqBi@uA_@YGm@Ok@Oa@Oc@MYKg@SWOSMc@a@UWW]Ua@KQMWACIOKWIUIWIWGWMi@GWEYEYKs@E]CWGm@C[Eo@Co@Ew@Cw@Aa@?WAs@Ag@?_@?k@?c@?q@@y@DuABy@Du@Bq@Fw@?EDm@Dg@Ba@\}A</points>
    </polyline>
    <duration>
     <value>404</value>
     <text>7 mins</text>
    </duration>
    <html_instructions>Merge onto &lt;b&gt;M77&lt;/b&gt; via the ramp to &lt;b&gt;Glasgow/M8&lt;/b&gt;</html_instructions>
    <distance>
     <value>9357</value>
     <text>9.4 km</text>
    </distance>
   </step>
   <step>
    <travel_mode>DRIVING</travel_mode>
    <start_location>
     <lat>55.8502204</lat>
     <lng>-4.2892977</lng>
    </start_location>
    <end_location>
     <lat>55.8686341</lat>
     <lng>-4.2065372</lng>
    </end_location>
    <polyline>
     <points>{f{sIbwdYj@}HDe@P}BT_DBe@Bq@FgABc@@_@@a@@g@Bq@@o@?m@@s@@iA?u@Aw@?}@AWA{@Am@Cy@M_DEm@Ci@Ei@Cc@Eg@Ea@Go@Em@Ea@K{@WcCw@uHCMm@yFWuBKo@Ko@Km@Mm@I_@I]K[IWK[M]_@_AMWMUKQIMYc@MQSUOQMMMOKIOKMKOIMI_@OYKOEMEOEOEMCQEEAe@Me@MGCUEUGKAOCMAKAKAM?qACcACK?qEEu@Aw@AiEEkDG{@Cq@?_@Aa@?c@?a@?oACkAAo@?U?O?S?O@Q@WBO@QBQDiDt@cKvBoBb@}AZ_@DYBI?M@MAa@Ke@Mc@Oc@Og@W]UUOMMQOOOSQMOWW[][_@W[Y_@Yc@SYU]Wc@MUKSKUKUISIUQg@K[GWGWGWG[G_@K_AEYC]Ca@C[AYAc@Cu@Au@CcCEgBAS?]AOAWCo@[sJSqFQqFq@cRC_ACcAAuABsCFuB^eLBq@@c@Bg@FwB@[XsIPgFDuAFsA@]LiCPkDDw@Dy@?AF_ADw@Dy@F{@NmCXoEJeCJqAHkADg@Fs@Hw@Ju@Jy@Js@Lq@TkARu@Ps@Ng@Rm@Ng@To@Ro@Ro@Rm@Rm@Rq@v@_Cd@wARq@Rq@HWFUNm@FYFYF]Jq@Fe@D_@Fe@BU@UDe@Dm@Bc@F_BBy@Bi@@g@Bk@B}@@u@BgBFoCBgCBeC@_B?mA?{C?iA?{@CqBCeBCq@Am@Gg@GoAI{AMiBQ}B[gDSyBKeBIqAIqAGwACmACgAG}BEeCGgCE{ACcAEaAIcAIgAEg@YgCc@eDyCoTs@uF</points>
    </polyline>
    <duration>
     <value>337</value>
     <text>6 mins</text>
    </duration>
    <html_instructions>Continue onto &lt;b&gt;M8&lt;/b&gt;</html_instructions>
    <distance>
     <value>7201</value>
     <text>7.2 km</text>
    </distance>
   </step>
   <step>
    <travel_mode>DRIVING</travel_mode>
    <start_location>
     <lat>55.8686341</lat>
     <lng>-4.2065372</lng>
    </start_location>
    <end_location>
     <lat>55.8743265</lat>
     <lng>-4.1986482</lng>
    </end_location>
    <polyline>
     <points>}y~sIzqtXYg@ACCIm@iDe@yBgC}KUeASw@W_AWu@Sk@Uk@Uk@Wg@Wa@Ye@Ya@QQQUOOYYQOSOGGWOKGUMGC]Oa@OYIOE]Gc@Ia@GmFy@</points>
    </polyline>
    <duration>
     <value>37</value>
     <text>1 min</text>
    </duration>
    <html_instructions>Take the &lt;b&gt;M80&lt;/b&gt; exit toward &lt;b&gt;Stirling/Kincardine Bridge&lt;/b&gt;</html_instructions>
    <distance>
     <value>862</value>
     <text>0.9 km</text>
    </distance>
    <maneuver>ramp-left</maneuver>
   </step>
   <step>
    <travel_mode>DRIVING</travel_mode>
    <start_location>
     <lat>55.8743265</lat>
     <lng>-4.1986482</lng>
    </start_location>
    <end_location>
     <lat>55.9999369</lat>
     <lng>-3.9227209</lng>
    </end_location>
    <polyline>
     <points>q}_tIp`sX_@G]Gm@IsASA?_@Gk@GE?{AMa@CoAEi@Au@A}@?o@@c@AmAGc@Ee@K_@KUKQKKGMI[S][YYSWS[QYU_@Wk@Um@Uo@Qk@Ia@Kc@Kc@Ko@Gg@MmAMqAImAMmBMkCEi@Ei@KoAMiAIw@OgASkAKk@Mk@G[Qq@WcAK_@Wy@a@gAUg@a@aAWg@c@w@Ye@W_@[e@QUm@q@w@w@{@u@kAgAeD{CqAkAu@s@_EwDeAgAw@{@m@u@y@eAw@cAcBgCg@u@_A}AeAmBa@u@i@gAi@gAaAyB{@sBcAkCWs@gAaDg@_B}AwFc@_B_@aB]yAQw@[aB]aBa@cCSgAQgA_@mCU}AQyAGk@UkBQeBU_CSeCOsBK}A[_F_@cF]mEQuBe@aFg@_Fu@oGOsA_@uCc@yC_@iCa@qCi@eDO{@UsAi@yCe@aC{@gEc@kB[qAYsA}@iDEOqAuE_AgDmDgMiHoWmAgE}AuFiAwDaCaIcCyHuAiE{@cCK]M[u@}BuAyDkA_DkAaDwB}FaCqGuEgMyEiMsBwFuB{FaAiCkDuIs@eBsB_FkAoC_DcHcH_OgA}BkAoCiBwEuBcG{B}GsBmHACcAaEqAuFcA{Eu@qEg@kDe@_Ea@aEg@}F[kFc@sI_@}Im@qMa@eJ]iIe@qJQyCUaD[sDa@eEs@aHUgCSgDMmCKiDEiDCaB?i@BuDDeBBkBFcBJiBV_Eb@{Ed@yEZaDV}CPgCPsDH}BHeF@sDEoDEuCKsC_@}GYgDKaA]eDQqAa@{CKm@OeAQcAUmASkAYsA_@eBYkAa@_BSs@Oo@]gA_@sAa@uA]kAe@qAg@wAYy@CIUi@a@aAGMSa@O]sAkCeAmB[k@Ye@c@u@]g@cA{Ag@s@a@k@s@_AyAwBi@w@g@u@e@q@gBiCyB_DaFkH}AyBu@iAi@y@{@uAq@iAuA_Cu@yAiBoDkB{D{@mBWk@s@cB}@yBUk@M]_BkEsAwD]aA}@wCcB}FoA}Eo@_Cc@aBi@oB]gAmCwIkAeD]}@}AkEe@qAiAaDM]{AcEm@{A}@{BO]iAmCeB}Dm@sAUi@ISACa@_Au@eBw@iBqA}CaCkFSa@u@}A}@mBwBiEkAyBO[_AcBWe@Ua@Yg@_AaByAiCu@mA{AgCq@mAa@w@}AuC_BcD_BkDsCkGMYk@oAa@{@qAsCoAqCyAaDgCuFsBoE}BcFsCkGa@{@}@eBUc@c@y@e@{@gAqBYe@qBgD{@yAq@kAoBeD_C{Do@iAmAmBGMaAaBuCyEkAsBsAeCk@gAa@{@q@yAO]O]Sg@_@}@aAcC]_Ac@sAu@{Bw@mC_DyLWsAe@_CoAmGOy@Qw@c@aCgAmFmAyFy@sDg@yB{AyFsAsEaAaDk@gBiAkD]_AwAuD_@cAg@oAcB_E}BeFiCqFoBeEyDmIeAyBeBuDqL}VcHeOwA_DeAoBe@u@e@s@Y_@[]y@w@a@_@e@]iAq@q@Y_AU}@Kq@GcACw@?w@@gFJwABY@c@Bi@@{CJsADsBF{CJkFL}CHeA@}@?s@Em@Ga@GoA]YKu@Wo@[{AmAcAeAe@e@s@_AYc@s@mAu@_B_@{@yBcHMs@k@iCe@aCm@sCKs@}@oE}@mE}@qEeAkFi@mCQy@Qy@aAeFu@sDm@yCq@sD{@uDu@gDWiAc@gBg@kBkAiEm@uBOk@</points>
    </polyline>
    <duration>
     <value>869</value>
     <text>14 mins</text>
    </duration>
    <html_instructions>Continue onto &lt;b&gt;M80&lt;/b&gt;</html_instructions>
    <distance>
     <value>23573</value>
     <text>23.6 km</text>
    </distance>
   </step>
   <step>
    <travel_mode>DRIVING</travel_mode>
    <start_location>
     <lat>55.9999369</lat>
     <lng>-3.9227209</lng>
    </start_location>
    <end_location>
     <lat>56.0134348</lat>
     <lng>-3.8764303</lng>
    </end_location>
    <polyline>
     <points>snxtI~c}V_@k@GOu@{Bi@eBk@}Ay@cBs@mAgAqB_AmBWq@So@YgAQaAUyAGg@EWEm@AGGeBAkAAsABsABkAFiAh@qKFyARkDHeBFmB@mCAs@@M?MCw@Au@MeCOwBOsA[yBcBmIkAsF}AiHeCmLoAgGMm@CMS{@_AmEsAoGy@}D_BqHyBqKmCeMeA}EUkASaAYiA]yAi@yBi@sB[iA}@}CQk@a@mA]iAm@cBuA{DkAsCk@sAu@cBw@aBcAsBoA}BYe@qA}BKMKO</points>
    </polyline>
    <duration>
     <value>122</value>
     <text>2 mins</text>
    </duration>
    <html_instructions>Keep &lt;b&gt;left&lt;/b&gt; at the fork to continue on &lt;b&gt;M876&lt;/b&gt;</html_instructions>
    <distance>
     <value>3382</value>
     <text>3.4 km</text>
    </distance>
    <maneuver>fork-left</maneuver>
   </step>
   <step>
    <travel_mode>DRIVING</travel_mode>
    <start_location>
     <lat>56.0134348</lat>
     <lng>-3.8764303</lng>
    </start_location>
    <end_location>
     <lat>56.0141135</lat>
     <lng>-3.8780991</lng>
    </end_location>
    <polyline>
     <points>}b{tItbtVYOIEEEMIIEIEE?GAE?G@I@GBC@CBOLGHQTELERGRAJALAJALAT?P@L?J@J@LDT@LBJBFBF@DJPXf@</points>
    </polyline>
    <duration>
     <value>18</value>
     <text>1 min</text>
    </duration>
    <html_instructions>At junction &lt;b&gt;1&lt;/b&gt;, take the &lt;b&gt;A883&lt;/b&gt; exit to &lt;b&gt;Falkirk/Denny&lt;/b&gt;</html_instructions>
    <distance>
     <value>221</value>
     <text>0.2 km</text>
    </distance>
    <maneuver>ramp-left</maneuver>
   </step>
   <step>
    <travel_mode>DRIVING</travel_mode>
    <start_location>
     <lat>56.0141135</lat>
     <lng>-3.8780991</lng>
    </start_location>
    <end_location>
     <lat>56.0129210</lat>
     <lng>-3.8711738</lng>
    </end_location>
    <polyline>
     <points>eg{tIbmtVPc@FMTm@JYBI?Ah@aCTsAF]F_@Fe@Hy@JkABy@DiABmA?qABmDBaAFaANaBLq@By@</points>
    </polyline>
    <duration>
     <value>35</value>
     <text>1 min</text>
    </duration>
    <html_instructions>Turn &lt;b&gt;left&lt;/b&gt; onto &lt;b&gt;A883&lt;/b&gt;</html_instructions>
    <distance>
     <value>462</value>
     <text>0.5 km</text>
    </distance>
    <maneuver>turn-left</maneuver>
   </step>
   <step>
    <travel_mode>DRIVING</travel_mode>
    <start_location>
     <lat>56.0129210</lat>
     <lng>-3.8711738</lng>
    </start_location>
    <end_location>
     <lat>56.0073887</lat>
     <lng>-3.8397187</lng>
    </end_location>
    <polyline>
     <points>w_{tIxasVCCCECECGAECGAGAIAE?G?EAG?E?G?G@E?MBK@KBKDIDGDGDGVeADs@L{AVwBv@mFRqAnBkNXqBFk@d@_Hh@aILsANu@`@uAn@cBPi@XqAPgATsCz@_LFqBFaEAKAaEAkC?wFBwDLsGDiDNoIPcMJeBHe@Pe@j@mAPUdCsDn@mA~@aCRs@d@y@</points>
    </polyline>
    <duration>
     <value>129</value>
     <text>2 mins</text>
    </duration>
    <html_instructions>At the roundabout, take the &lt;b&gt;2nd&lt;/b&gt; exit and stay on &lt;b&gt;A883&lt;/b&gt;</html_instructions>
    <distance>
     <value>2139</value>
     <text>2.1 km</text>
    </distance>
    <maneuver>roundabout-left</maneuver>
   </step>
   <step>
    <travel_mode>DRIVING</travel_mode>
    <start_location>
     <lat>56.0073887</lat>
     <lng>-3.8397187</lng>
    </start_location>
    <end_location>
     <lat>56.0044160</lat>
     <lng>-3.8163652</lng>
    </end_location>
    <polyline>
     <points>e}ytIf}lVAI?KAI@I@K@IBGBGDEDCDADAH@B[d@_FXkCjAgKNkBFeEDqDFqIFaGRoE\uDPmBn@uFV}BRkBPgBLmBHqAF_Aj@iJT{DPwCPkCLuBd@{FHmA?E@WOu@</points>
    </polyline>
    <duration>
     <value>154</value>
     <text>3 mins</text>
    </duration>
    <html_instructions>At the roundabout, take the &lt;b&gt;1st&lt;/b&gt; exit onto &lt;b&gt;Glasgow Rd/A803&lt;/b&gt;</html_instructions>
    <distance>
     <value>1514</value>
     <text>1.5 km</text>
    </distance>
    <maneuver>roundabout-left</maneuver>
   </step>
   <step>
    <travel_mode>DRIVING</travel_mode>
    <start_location>
     <lat>56.0044160</lat>
     <lng>-3.8163652</lng>
    </start_location>
    <end_location>
     <lat>56.0026646</lat>
     <lng>-3.8055479</lng>
    </end_location>
    <polyline>
     <points>sjytIhkhVACCAACACACACAE?C?E?EAC@E?E?C@E@C@C@C@CBA@A@AB?@AB@@?B@@@Pk@JWFQHa@Ls@DOToAF_@`@aCd@kCRoA@MDWv@cGd@iDVoCJaAFsABeABq@?KBq@J{CDwA?[?[ASAOC_@EYEU?CESGi@</points>
    </polyline>
    <duration>
     <value>64</value>
     <text>1 min</text>
    </duration>
    <html_instructions>At the roundabout, take the &lt;b&gt;2nd&lt;/b&gt; exit onto &lt;b&gt;Main St/A803/A9&lt;/b&gt;</html_instructions>
    <distance>
     <value>738</value>
     <text>0.7 km</text>
    </distance>
    <maneuver>roundabout-left</maneuver>
   </step>
   <step>
    <travel_mode>DRIVING</travel_mode>
    <start_location>
     <lat>56.0026646</lat>
     <lng>-3.8055479</lng>
    </start_location>
    <end_location>
     <lat>56.0021919</lat>
     <lng>-3.8043920</lng>
    </end_location>
    <polyline>
     <points>s_ytItgfVIECEAECGAECIAG?G?G@S@GBI@EBEDGBCDAFAD@FB@@\a@LS@CDKBKJY</points>
    </polyline>
    <duration>
     <value>12</value>
     <text>1 min</text>
    </duration>
    <html_instructions>At &lt;b&gt;Rosebank Roundabout&lt;/b&gt;, take the &lt;b&gt;2nd&lt;/b&gt; exit onto &lt;b&gt;Camelon Rd/A803&lt;/b&gt;</html_instructions>
    <distance>
     <value>120</value>
     <text>0.1 km</text>
    </distance>
    <maneuver>roundabout-left</maneuver>
   </step>
   <step>
    <travel_mode>DRIVING</travel_mode>
    <start_location>
     <lat>56.0021919</lat>
     <lng>-3.8043920</lng>
    </start_location>
    <end_location>
     <lat>56.0002858</lat>
     <lng>-3.7886568</lng>
    </end_location>
    <polyline>
     <points>u|xtIl`fVCCAE?CAC?C?C@C?C@C@A@ABAByABoAD{ABu@LiDDkA`@iFf@mFBYD]v@yFb@aETsABQrAaKTeCNyBBkAIeDCmA?UCiB?aA?GBo@@MBs@LgCBs@</points>
    </polyline>
    <duration>
     <value>84</value>
     <text>1 min</text>
    </duration>
    <html_instructions>At the roundabout, take the &lt;b&gt;1st&lt;/b&gt; exit and stay on &lt;b&gt;Camelon Rd/A803&lt;/b&gt;&lt;div style=&quot;font-size:0.9em&quot;&gt;Continue to follow A803&lt;/div&gt;</html_instructions>
    <distance>
     <value>1017</value>
     <text>1.0 km</text>
    </distance>
    <maneuver>roundabout-left</maneuver>
   </step>
   <step>
    <travel_mode>DRIVING</travel_mode>
    <start_location>
     <lat>56.0002858</lat>
     <lng>-3.7886568</lng>
    </start_location>
    <end_location>
     <lat>56.0003720</lat>
     <lng>-3.7880304</lng>
    </end_location>
    <polyline>
     <points>ypxtIb~bVA[AUCUA[EY</points>
    </polyline>
    <duration>
     <value>5</value>
     <text>1 min</text>
    </duration>
    <html_instructions>Slight &lt;b&gt;left&lt;/b&gt; onto &lt;b&gt;Upper Newmarket St/A803&lt;/b&gt;</html_instructions>
    <distance>
     <value>40</value>
     <text>40 m</text>
    </distance>
    <maneuver>turn-slight-left</maneuver>
   </step>
   <step>
    <travel_mode>DRIVING</travel_mode>
    <start_location>
     <lat>56.0003720</lat>
     <lng>-3.7880304</lng>
    </start_location>
    <end_location>
     <lat>56.0006427</lat>
     <lng>-3.7827815</lng>
    </end_location>
    <polyline>
     <points>iqxtIdzbVcAH_@BW?K?OCOGMGQMIGGGIKWc@GMGQI[ESCWC_@Aq@?qC?M?a@CaG?_AEAEECECGAE?IAM@G@GBKCKAEAE?E@G?GBIFWDOFOFKJMDEJGLGLCTCBAbCOD?H@</points>
    </polyline>
    <duration>
     <value>64</value>
     <text>1 min</text>
    </duration>
    <html_instructions>Turn &lt;b&gt;left&lt;/b&gt; onto &lt;b&gt;A803&lt;/b&gt;&lt;div style=&quot;font-size:0.9em&quot;&gt;Go through 1 roundabout&lt;/div&gt;</html_instructions>
    <distance>
     <value>583</value>
     <text>0.6 km</text>
    </distance>
    <maneuver>turn-left</maneuver>
   </step>
   <step>
    <travel_mode>DRIVING</travel_mode>
    <start_location>
     <lat>56.0006427</lat>
     <lng>-3.7827815</lng>
    </start_location>
    <end_location>
     <lat>56.0001925</lat>
     <lng>-3.7784423</lng>
    </end_location>
    <polyline>
     <points>_sxtIjyaVf@e@Tc@DEBEJGXMJCHKDK@K@K@OBk@@q@Ai@?c@EuAGmB]mFMuA</points>
    </polyline>
    <duration>
     <value>37</value>
     <text>1 min</text>
    </duration>
    <html_instructions>Slight &lt;b&gt;left&lt;/b&gt; onto &lt;b&gt;Park St/A803&lt;/b&gt;&lt;div style=&quot;font-size:0.9em&quot;&gt;Continue to follow A803&lt;/div&gt;</html_instructions>
    <distance>
     <value>321</value>
     <text>0.3 km</text>
    </distance>
    <maneuver>turn-slight-left</maneuver>
   </step>
   <step>
    <travel_mode>DRIVING</travel_mode>
    <start_location>
     <lat>56.0001925</lat>
     <lng>-3.7784423</lng>
    </start_location>
    <end_location>
     <lat>56.0026701</lat>
     <lng>-3.7711535</lng>
    </end_location>
    <polyline>
     <points>epxtIf~`VAKU{ASgAG_@U}@[aA]qACSQmAK_AKe@EECGEM]{@Uk@K]ESAE?GAMI]Mq@{@}DES[yAMk@Ka@Ss@M_@O_@Ue@KQ</points>
    </polyline>
    <duration>
     <value>53</value>
     <text>1 min</text>
    </duration>
    <html_instructions>Continue onto &lt;b&gt;Kerse Ln/A904&lt;/b&gt;&lt;div style=&quot;font-size:0.9em&quot;&gt;Continue to follow A904&lt;/div&gt;</html_instructions>
    <distance>
     <value>535</value>
     <text>0.5 km</text>
    </distance>
   </step>
   <step>
    <travel_mode>DRIVING</travel_mode>
    <start_location>
     <lat>56.0026701</lat>
     <lng>-3.7711535</lng>
    </start_location>
    <end_location>
     <lat>56.0033340</lat>
     <lng>-3.7727961</lng>
    </end_location>
    <polyline>
     <points>u_ytItp_Vc@rAk@xBWt@[dA</points>
    </polyline>
    <duration>
     <value>18</value>
     <text>1 min</text>
    </duration>
    <html_instructions>Turn &lt;b&gt;left&lt;/b&gt; onto &lt;b&gt;Thornhill Rd&lt;/b&gt;</html_instructions>
    <distance>
     <value>126</value>
     <text>0.1 km</text>
    </distance>
    <maneuver>turn-left</maneuver>
   </step>
   <step>
    <travel_mode>DRIVING</travel_mode>
    <start_location>
     <lat>56.0033340</lat>
     <lng>-3.7727961</lng>
    </start_location>
    <end_location>
     <lat>56.0030546</lat>
     <lng>-3.7732237</lng>
    </end_location>
    <polyline>
     <points>ycytI~z_VXn@FNFHFFD@</points>
    </polyline>
    <duration>
     <value>8</value>
     <text>1 min</text>
    </duration>
    <html_instructions>Take the 1st &lt;b&gt;left&lt;/b&gt; onto &lt;b&gt;Springbank Gardens&lt;/b&gt;&lt;div style=&quot;font-size:0.9em&quot;&gt;Destination will be on the right&lt;/div&gt;</html_instructions>
    <distance>
     <value>41</value>
     <text>41 m</text>
    </distance>
   </step>
   <duration>
    <value>2692</value>
    <text>45 mins</text>
   </duration>
   <distance>
    <value>55636</value>
    <text>55.6 km</text>
   </distance>
   <start_location>
    <lat>55.7666589</lat>
    <lng>-4.3741785</lng>
   </start_location>
   <end_location>
    <lat>56.0030546</lat>
    <lng>-3.7732237</lng>
   </end_location>
   <start_address>Dodside Road, Glasgow, East Renfrewshire G77 6PW, UK</start_address>
   <end_address>15 Springbank Gardens, Falkirk, Falkirk FK2 7DE, UK</end_address>
  </leg>
  <copyrights>Map data ©2014 Google</copyrights>
  <overview_polyline>
   <points>s|jsIriuYuAi@{CGqD}AeC}BsFkPoDeFoDeD_CoBsFgLaDoLoDeGeDcD{C{BS_ASmC\a@j@mAd@gCHmGGuGQIoAVgCD_C_A_CqCmC_HqC_LeEgTuAsFgBcEgAaAUFs@pJP`@QtJYlEo@bD}@fC_ACcAuCuAcCiEeDuJoGeKeK_OaUsNkU}FgHyBcBeEmBkFy@}DDuCZeK`BkDRgHm@sGqCkMuKuCaBgEkAwDYqBF_GlA{DzBaBzA{IvLaCzC{EzC_Dn@oDCmCm@gCqAuGqHiCkDiEkEaB}@oJ_CcXmF_FuCkC_DwCgGwCoLwGi\_DcIeHiN}BqHoB{KwD{a@cCwLqCsIeIcRoG}J{EeEwMyDkCy@wBsAuBmDgAsEq@kII}H\aLl@uExAaS\_J@_Li@iN{B_UeCyQuByF}B{CqCwAuGwAkd@i@oFDoY~F_ABoCy@mDmCeEmFoBkEeAyFYiK_AwYkAy]h@eWdAc\|@{Q~AoX~AuLbJyYhAmGh@cJ^qRAmX{AcUkAoVw@cTkGse@mA_FqHcZmDuFiCkB{LcCsG}@_M[wDe@aAi@gBaBsAaCsBkIyAkSoB{L}AeFsBiE_BaCmFgFmNsMeF_GcG_J{DsHyEmLqFyQqEkUaDiYuE{k@eGqc@yHs^eZ{eA}P{h@k`@weAuKeXwQq`@gLi[kGiVgEyWiC__@mC_n@iBaZ_CwWc@cQLqLnAiRjBaTf@kUw@wVuAaNsDgT}EmQ_EiKeJcPwLaQ}Ui^gNiZ_FcNaHsVyFqRmFaO_Ne]qHcQ}O}[eL_SoPo]kXyl@mLyS_So\sI{PcDuIeHwWkK}g@yGiVkFiOcXyl@s[yq@kDyF}CsC{BkA}Ba@eFIyIPw]bAeFKaEiAuFuEwDqGyC_Jy@}D}CyOgKgh@qEkToDgNkHaSsE_JuAsGUuBGyIdBoc@s@oOqOwu@oS_aAoGgW_CgHcGgOeFyJcCkDeAc@kAz@]~BPtBTf@Xf@Pc@\{@x@gDl@wDj@ySh@oGOWM{@JmAVa@bAmItE}[dBaVrByG|BmUZqi@r@c`@xAoDtDaGrAuD`@yA^{@x@{FdBsOVqHh@u]vBwSxCqc@nAkQOwAMa@Dg@TMdAgDfCcO`C_SNwELaLi@cCGkA`@e@l@YXo@Dw@VsGx@uOhB_PpCiTd@_GEqFGoGHyBLmFEq@EYcAHw@B[Cy@e@mA_DOwQMaA@cAhAgBjDYlAgAlAiAEkKcAkLmAgF{AuHsAsEgD_Oe@eAKQc@rAcAnD[dAXn@NXLH</points>
  </overview_polyline>
  <bounds>
   <southwest>
    <lat>55.7666589</lat>
    <lng>-4.3741785</lng>
   </southwest>
   <northeast>
    <lat>56.0144355</lat>
    <lng>-3.7711535</lng>
   </northeast>
  </bounds>
 </route>
</DirectionsResponse>
