# Supplementary material for: Combining temporal planning with probabilistic reasoning for autonomous surveillance missions
Source: Auton Robots. 2015 Dec 28;41(1):181–203. doi: 10.1007/s10514-015-9534-0 (PMC7175604; doi:10.1007/s10514-015-9534-0)
Supplement: Supplementary file 1 — Supplementary material 1 (zip 45620 KB) [file 10514_2015_9534_MOESM1_ESM.zip › SupplementaryMaterial/UAV/routes/routeFile8.xml]

<?xml version="1.0" encoding="UTF-8"?>
<DirectionsResponse>
 <status>OK</status>
 <route>
  <summary>M80</summary>
  <leg>
   <step>
    <travel_mode>DRIVING</travel_mode>
    <start_location>
     <lat>55.7673498</lat>
     <lng>-4.3739742</lng>
    </start_location>
    <end_location>
     <lat>55.7777701</lat>
     <lng>-4.3594534</lng>
    </end_location>
    <polyline>
     <points>}`ksIhhuYC?{@?UAQEcA[{@]g@[IGaA{@WQa@e@IIIOIQIQc@{AoBcGi@cBWs@aA_BmBeCiBmBeAw@iBuAUYs@{A_EkI]aAmAuDg@aCMu@w@yAs@{@i@oAY_@GIg@o@o@s@eAu@}@k@kAy@GIIKEMEMEQAQSmC</points>
    </polyline>
    <duration>
     <value>98</value>
     <text>2 mins</text>
    </duration>
    <html_instructions>Head &lt;b&gt;north&lt;/b&gt; on &lt;b&gt;Dodside Rd/B769&lt;/b&gt; toward &lt;b&gt;Glanderston Rd&lt;/b&gt;&lt;div style=&quot;font-size:0.9em&quot;&gt;Continue to follow B769&lt;/div&gt;</html_instructions>
    <distance>
     <value>1529</value>
     <text>1.5 km</text>
    </distance>
   </step>
   <step>
    <travel_mode>DRIVING</travel_mode>
    <start_location>
     <lat>55.7777701</lat>
     <lng>-4.3594534</lng>
    </start_location>
    <end_location>
     <lat>55.7771710</lat>
     <lng>-4.3554574</lng>
    </end_location>
    <polyline>
     <points>abmsIpmrY\a@R_@Vm@Lc@HYFe@Dc@De@?g@@mC@q@?o@@o@@s@A}@Aa@Ac@</points>
    </polyline>
    <duration>
     <value>30</value>
     <text>1 min</text>
    </duration>
    <html_instructions>Turn &lt;b&gt;right&lt;/b&gt; onto &lt;b&gt;Aurs Rd/B769&lt;/b&gt;</html_instructions>
    <distance>
     <value>275</value>
     <text>0.3 km</text>
    </distance>
    <maneuver>turn-right</maneuver>
   </step>
   <step>
    <travel_mode>DRIVING</travel_mode>
    <start_location>
     <lat>55.7771710</lat>
     <lng>-4.3554574</lng>
    </start_location>
    <end_location>
     <lat>55.7833907</lat>
     <lng>-4.3450748</lng>
    </end_location>
    <polyline>
     <points>i~lsIrtqYC?A@C?EACCCCCEAGc@Te@Ne@Fc@@WBe@G_@Ke@O]O[Si@a@_@a@[c@Yi@Ui@]y@i@uAo@eBSo@K]K]K_@YiAo@oCKk@CMYqAk@_Dg@eC]iBI_@Ic@Ou@UkAUkASu@Qs@Y}@Wq@[u@[q@Wi@O[YQKEQM</points>
    </polyline>
    <duration>
     <value>72</value>
     <text>1 min</text>
    </duration>
    <html_instructions>At the roundabout, take the &lt;b&gt;1st&lt;/b&gt; exit onto &lt;b&gt;Stewarton Rd/B769&lt;/b&gt;</html_instructions>
    <distance>
     <value>1031</value>
     <text>1.0 km</text>
    </distance>
    <maneuver>roundabout-left</maneuver>
   </step>
   <step>
    <travel_mode>DRIVING</travel_mode>
    <start_location>
     <lat>55.7833907</lat>
     <lng>-4.3450748</lng>
    </start_location>
    <end_location>
     <lat>55.7837596</lat>
     <lng>-4.3469649</lng>
    </end_location>
    <polyline>
     <points>eensItsoYEDC?C@G?Mx@OhAKbBIhC</points>
    </polyline>
    <duration>
     <value>12</value>
     <text>1 min</text>
    </duration>
    <html_instructions>At the roundabout, take the &lt;b&gt;1st&lt;/b&gt; exit</html_instructions>
    <distance>
     <value>133</value>
     <text>0.1 km</text>
    </distance>
    <maneuver>roundabout-left</maneuver>
   </step>
   <step>
    <travel_mode>DRIVING</travel_mode>
    <start_location>
     <lat>55.7837596</lat>
     <lng>-4.3469649</lng>
    </start_location>
    <end_location>
     <lat>55.7847934</lat>
     <lng>-4.3514451</lng>
    </end_location>
    <polyline>
     <points>ognsIn_pYFHBDBF@H?B?b@APAFCFCHAjACtEEhAG|@CVGl@Gd@Ij@S|@IRAFCHKb@Oj@CNCDEFMFKBI@M@QACAAAACAAEK</points>
    </polyline>
    <duration>
     <value>25</value>
     <text>1 min</text>
    </duration>
    <html_instructions>At the roundabout, take the &lt;b&gt;2nd&lt;/b&gt; exit</html_instructions>
    <distance>
     <value>357</value>
     <text>0.4 km</text>
    </distance>
    <maneuver>roundabout-left</maneuver>
   </step>
   <step>
    <travel_mode>DRIVING</travel_mode>
    <start_location>
     <lat>55.7847934</lat>
     <lng>-4.3514451</lng>
    </start_location>
    <end_location>
     <lat>55.8502204</lat>
     <lng>-4.2892977</lng>
    </end_location>
    <polyline>
     <points>}mnsIp{pYIMEGCGCKSq@K[EQGQKSGMKQIQKOKOKKIIMKSQcAu@g@_@_@UOMACKWuAu@o@]a@So@_@iAu@m@c@YU[Ue@a@{@s@w@s@w@y@s@w@m@s@u@_AaAqAs@aA_AwAe@u@_AyAs@kAwA{BwA}Bm@aA{AcCwA}Bq@gAo@eAo@cA_A{A_AyA_AuAmA}Aw@}@w@u@c@_@SQMKs@e@q@a@SKs@[kAc@cAWu@M}@Ms@Ey@Ak@?a@@u@DS@m@Fi@Hi@F{GfAm@J]F]Di@Fa@Bw@Dg@@O?_@?s@Cu@ESCu@Ki@KYGi@OUGYKSKICk@WeAi@i@[y@k@{@s@eAcAu@q@m@m@yAsAq@g@_@UWQw@e@a@Sc@Uy@Yy@Wi@Mi@Ki@Gg@GgAI]?[?W@W@e@B[@c@D[F_@Fa@J]Jk@RWHc@RWNkAn@s@f@m@d@WZOLKJ[Zi@j@g@l@e@p@s@`Aq@fAo@bAq@`AQXUXs@|@e@h@{@r@w@j@k@Z{@^m@Pc@Jk@Ha@Fk@@m@@UA_AEaAOkA]kAg@{@i@w@o@cAeAaBuBw@eAU[SWU[iA{Au@}@u@y@mAeAOMQMOIKGs@]o@Uq@WcBa@iDo@iCi@cIyAYCuAWuAYu@Ou@Sc@Oi@Sw@a@iAs@s@k@q@s@QQW[o@}@c@q@_@o@i@oAi@uAk@gBa@}Aa@eBg@cCe@iCy@sEeAyFUkAOs@c@gBK_@[iAWy@u@qBO_@aAwBeDgGu@yAm@qA[u@c@mA[cA_@mA]qAg@uBMy@]oB[{BWaCKcAa@}F[mEQwBU{BQwA[}B_@yBc@}B[wAc@gB]kAi@cBa@mAg@uAo@_Bc@cAO_@qAyCu@eBu@aBUc@MYo@kAq@mAU_@QYOUm@y@g@q@_@g@a@c@e@i@[Y][]W_@WOKKE]Qk@Uu@UgAYqBi@uA_@YGm@Ok@Oa@Oc@MYKg@SWOSMc@a@UWW]Ua@KQMWACIOKWIUIWIWGWMi@GWEYEYKs@E]CWGm@C[Eo@Co@Ew@Cw@Aa@?WAs@Ag@?_@?k@?c@?q@@y@DuABy@Du@Bq@Fw@?EDm@Dg@Ba@\}A</points>
    </polyline>
    <duration>
     <value>404</value>
     <text>7 mins</text>
    </duration>
    <html_instructions>Merge onto &lt;b&gt;M77&lt;/b&gt; via the ramp to &lt;b&gt;Glasgow/M8&lt;/b&gt;</html_instructions>
    <distance>
     <value>9357</value>
     <text>9.4 km</text>
    </distance>
   </step>
   <step>
    <travel_mode>DRIVING</travel_mode>
    <start_location>
     <lat>55.8502204</lat>
     <lng>-4.2892977</lng>
    </start_location>
    <end_location>
     <lat>55.8686341</lat>
     <lng>-4.2065372</lng>
    </end_location>
    <polyline>
     <points>{f{sIbwdYj@}HDe@P}BT_DBe@Bq@FgABc@@_@@a@@g@Bq@@o@?m@@s@@iA?u@Aw@?}@AWA{@Am@Cy@M_DEm@Ci@Ei@Cc@Eg@Ea@Go@Em@Ea@K{@WcCw@uHCMm@yFWuBKo@Ko@Km@Mm@I_@I]K[IWK[M]_@_AMWMUKQIMYc@MQSUOQMMMOKIOKMKOIMI_@OYKOEMEOEOEMCQEEAe@Me@MGCUEUGKAOCMAKAKAM?qACcACK?qEEu@Aw@AiEEkDG{@Cq@?_@Aa@?c@?a@?oACkAAo@?U?O?S?O@Q@WBO@QBQDiDt@cKvBoBb@}AZ_@DYBI?M@MAa@Ke@Mc@Oc@Og@W]UUOMMQOOOSQMOWW[][_@W[Y_@Yc@SYU]Wc@MUKSKUKUISIUQg@K[GWGWGWG[G_@K_AEYC]Ca@C[AYAc@Cu@Au@CcCEgBAS?]AOAWCo@[sJSqFQqFq@cRC_ACcAAuABsCFuB^eLBq@@c@Bg@FwB@[XsIPgFDuAFsA@]LiCPkDDw@Dy@?AF_ADw@Dy@F{@NmCXoEJeCJqAHkADg@Fs@Hw@Ju@Jy@Js@Lq@TkARu@Ps@Ng@Rm@Ng@To@Ro@Ro@Rm@Rm@Rq@v@_Cd@wARq@Rq@HWFUNm@FYFYF]Jq@Fe@D_@Fe@BU@UDe@Dm@Bc@F_BBy@Bi@@g@Bk@B}@@u@BgBFoCBgCBeC@_B?mA?{C?iA?{@CqBCeBCq@Am@Gg@GoAI{AMiBQ}B[gDSyBKeBIqAIqAGwACmACgAG}BEeCGgCE{ACcAEaAIcAIgAEg@YgCc@eDyCoTs@uF</points>
    </polyline>
    <duration>
     <value>337</value>
     <text>6 mins</text>
    </duration>
    <html_instructions>Continue onto &lt;b&gt;M8&lt;/b&gt;</html_instructions>
    <distance>
     <value>7201</value>
     <text>7.2 km</text>
    </distance>
   </step>
   <step>
    <travel_mode>DRIVING</travel_mode>
    <start_location>
     <lat>55.8686341</lat>
     <lng>-4.2065372</lng>
    </start_location>
    <end_location>
     <lat>55.8743265</lat>
     <lng>-4.1986482</lng>
    </end_location>
    <polyline>
     <points>}y~sIzqtXYg@ACCIm@iDe@yBgC}KUeASw@W_AWu@Sk@Uk@Uk@Wg@Wa@Ye@Ya@QQQUOOYYQOSOGGWOKGUMGC]Oa@OYIOE]Gc@Ia@GmFy@</points>
    </polyline>
    <duration>
     <value>37</value>
     <text>1 min</text>
    </duration>
    <html_instructions>Take the &lt;b&gt;M80&lt;/b&gt; exit toward &lt;b&gt;Stirling/Kincardine Bridge&lt;/b&gt;</html_instructions>
    <distance>
     <value>862</value>
     <text>0.9 km</text>
    </distance>
    <maneuver>ramp-left</maneuver>
   </step>
   <step>
    <travel_mode>DRIVING</travel_mode>
    <start_location>
     <lat>55.8743265</lat>
     <lng>-4.1986482</lng>
    </start_location>
    <end_location>
     <lat>56.0694452</lat>
     <lng>-3.9225309</lng>
    </end_location>
    <polyline>
     <points>q}_tIp`sX_@G]Gm@IsASA?_@Gk@GE?{AMa@CoAEi@Au@A}@?o@@c@AmAGc@Ee@K_@KUKQKKGMI[S][YYSWS[QYU_@Wk@Um@Uo@Qk@Ia@Kc@Kc@Ko@Gg@MmAMqAImAMmBMkCEi@Ei@KoAMiAIw@OgASkAKk@Mk@G[Qq@WcAK_@Wy@a@gAUg@a@aAWg@c@w@Ye@W_@[e@QUm@q@w@w@{@u@kAgAeD{CqAkAu@s@_EwDeAgAw@{@m@u@y@eAw@cAcBgCg@u@_A}AeAmBa@u@i@gAi@gAaAyB{@sBcAkCWs@gAaDg@_B}AwFc@_B_@aB]yAQw@[aB]aBa@cCSgAQgA_@mCU}AQyAGk@UkBQeBU_CSeCOsBK}A[_F_@cF]mEQuBe@aFg@_Fu@oGOsA_@uCc@yC_@iCa@qCi@eDO{@UsAi@yCe@aC{@gEc@kB[qAYsA}@iDEOqAuE_AgDmDgMiHoWmAgE}AuFiAwDaCaIcCyHuAiE{@cCK]M[u@}BuAyDkA_DkAaDwB}FaCqGuEgMyEiMsBwFuB{FaAiCkDuIs@eBsB_FkAoC_DcHcH_OgA}BkAoCiBwEuBcG{B}GsBmHACcAaEqAuFcA{Eu@qEg@kDe@_Ea@aEg@}F[kFc@sI_@}Im@qMa@eJ]iIe@qJQyCUaD[sDa@eEs@aHUgCSgDMmCKiDEiDCaB?i@BuDDeBBkBFcBJiBV_Eb@{Ed@yEZaDV}CPgCPsDH}BHeF@sDEoDEuCKsC_@}GYgDKaA]eDQqAa@{CKm@OeAQcAUmASkAYsA_@eBYkAa@_BSs@Oo@]gA_@sAa@uA]kAe@qAg@wAYy@CIUi@a@aAGMSa@O]sAkCeAmB[k@Ye@c@u@]g@cA{Ag@s@a@k@s@_AyAwBi@w@g@u@e@q@gBiCyB_DaFkH}AyBu@iAi@y@{@uAq@iAuA_Cu@yAiBoDkB{D{@mBWk@s@cB}@yBUk@M]_BkEsAwD]aA}@wCcB}FoA}Eo@_Cc@aBi@oB]gAmCwIkAeD]}@}AkEe@qAiAaDM]{AcEm@{A}@{BO]iAmCeB}Dm@sAUi@ISACa@_Au@eBw@iBqA}CaCkFSa@u@}A}@mBwBiEkAyBO[_AcBWe@Ua@Yg@_AaByAiCu@mA{AgCq@mAa@w@}AuC_BcD_BkDsCkGMYk@oAa@{@qAsCoAqCyAaDgCuFsBoE}BcFsCkGa@{@}@eBUc@c@y@e@{@gAqBYe@qBgD{@yAq@kAoBeD_C{Do@iAmAmBGMaAaBuCyEkAsBsAeCk@gAa@{@q@yAO]O]Sg@_@}@aAcC]_Ac@sAu@{Bw@mC_DyLWsAe@_CoAmGOy@Qw@c@aCgAmFmAyFy@sDg@yB{AyFsAsEaAaDk@gBiAkD]_AwAuD_@cAg@oAcB_E}BeFiCqFoBeEyDmIeAyBeBuDqL}VcHeOwA_DeAoBe@u@e@s@Y_@[]y@w@a@_@e@]iAq@q@Y_AU}@Kq@GcACw@?w@@gFJwABY@c@Bi@@{CJsADsBF{CJkFL}CHeA@}@?s@Em@Ga@GoA]YKu@Wo@[{AmAcAeAe@e@s@_AYc@s@mAu@_B_@{@yBcHMs@k@iCe@aCm@sCKs@}@oE}@mE}@qEeAkFi@mCQy@Qy@aAeFu@sDm@yCq@sD{@uDu@gDWiAc@gBg@kBkAiEm@uBOk@mBgH?AAAOg@WeACGy@}Ck@qBs@sBq@cBm@mAo@gAi@s@s@s@][GGeAw@gCkAMAUEE?YEWCi@Ac@Bo@DgAN}@ViAf@wA|@yAfAiEbDoEfD{@n@wAdA{A`AkAr@kAn@y@^m@Zc@Pu@XuAf@aAZ}A`@}@PeBZeBVs@HoGZiGXsDPkADqI`@a@@e@BE?oBHw@FkAHK?sBR{C\qEp@wB\eDb@gBVeC^}BZkDh@qBZsARmANoALmADoAA_AEcAK{@OkA_@sAe@_Ae@y@i@kAu@kBgBw@w@m@q@gAkAcCkCqBiBqB_B{@m@oAy@_B}@gB}@eBs@_Bi@oA_@yA[{AYg@IgAMaBOqAEoACgB@{@BwAFsANaBRoB^}A`@}@Vc@Le@Py@ZcAd@}@b@yEbCuAr@]P_Ad@CB}@b@oAp@sAp@sAr@sBlAaDxAgB~@iAj@eBv@qAh@_@Js@VgBh@_B`@qBb@kBX{@J}@Fo@DiAF}ABoA@aAAiACeAEyAK{AOcAOi@IcASc@K_AS{Cq@_Co@mBg@y@Qe@I_BWaAMyAOw@Ey@CyBAgA?yABwAHe@Do@Fo@HYD</points>
    </polyline>
    <duration>
     <value>1146</value>
     <text>19 mins</text>
    </duration>
    <html_instructions>Continue onto &lt;b&gt;M80&lt;/b&gt;</html_instructions>
    <distance>
     <value>31701</value>
     <text>31.7 km</text>
    </distance>
   </step>
   <step>
    <travel_mode>DRIVING</travel_mode>
    <start_location>
     <lat>56.0694452</lat>
     <lng>-3.9225309</lng>
    </start_location>
    <end_location>
     <lat>56.0763145</lat>
     <lng>-3.9202589</lng>
    </end_location>
    <polyline>
     <points>aafuIxb}VILGHIFo@Pi@Pq@Ta@Re@VWNSPQNST[^q@`AU\]f@Y^Y\QPSRSN[TOJ]L[HM@OBQ@Q?a@Aa@G_@K_@Q[S][a@c@c@o@OYWm@Um@]cA{@cD_AqD}@sDOo@K_@EGGMEGGGKEGA[C</points>
    </polyline>
    <duration>
     <value>47</value>
     <text>1 min</text>
    </duration>
    <html_instructions>At junction &lt;b&gt;9&lt;/b&gt;, take the &lt;b&gt;A91&lt;/b&gt; exit to &lt;b&gt;Stirling&lt;/b&gt;</html_instructions>
    <distance>
     <value>952</value>
     <text>1.0 km</text>
    </distance>
    <maneuver>ramp-left</maneuver>
   </step>
   <step>
    <travel_mode>DRIVING</travel_mode>
    <start_location>
     <lat>56.0763145</lat>
     <lng>-3.9202589</lng>
    </start_location>
    <end_location>
     <lat>56.0854643</lat>
     <lng>-3.9051897</lng>
    </end_location>
    <polyline>
     <points>}kguIrt|V}@n@k@\eAt@wAhAc@\[RMFW?K?c@MEACCCCEECCCECCCEKSISGWEWCYCY?[@[@_@D_@@MF]PoBFu@Bi@?u@M_A_@_Cu@uEY}Am@sCe@qBc@eBu@iCe@yAiA_DmBkEyAmC{AcCYc@a@q@{CsEmGmJcBgCcA_B[c@</points>
    </polyline>
    <duration>
     <value>101</value>
     <text>2 mins</text>
    </duration>
    <html_instructions>At the roundabout, take the &lt;b&gt;4th&lt;/b&gt; exit onto &lt;b&gt;A91&lt;/b&gt;</html_instructions>
    <distance>
     <value>1608</value>
     <text>1.6 km</text>
    </distance>
    <maneuver>roundabout-left</maneuver>
   </step>
   <step>
    <travel_mode>DRIVING</travel_mode>
    <start_location>
     <lat>56.0854643</lat>
     <lng>-3.9051897</lng>
    </start_location>
    <end_location>
     <lat>56.0898300</lat>
     <lng>-3.9023861</lng>
    </end_location>
    <polyline>
     <points>ceiuIlvyVILGFEDGBG@G?GAGCGEEGGGCKCKCKAMAM?O?M@M@MDMUUc@YYMuJcEuAi@m@W]QOISGs@e@YSUMIAG?GB</points>
    </polyline>
    <duration>
     <value>39</value>
     <text>1 min</text>
    </duration>
    <html_instructions>At the roundabout, take the &lt;b&gt;2nd&lt;/b&gt; exit and stay on &lt;b&gt;A91&lt;/b&gt;</html_instructions>
    <distance>
     <value>553</value>
     <text>0.6 km</text>
    </distance>
    <maneuver>roundabout-left</maneuver>
   </step>
   <step>
    <travel_mode>DRIVING</travel_mode>
    <start_location>
     <lat>56.0898300</lat>
     <lng>-3.9023861</lng>
    </start_location>
    <end_location>
     <lat>56.0965767</lat>
     <lng>-3.9109814</lng>
    </end_location>
    <polyline>
     <points>m`juI|dyVA@ABA@ABA@A@A@A@C?A@A?A?C?A?AAA?AACAAAAAACAAACAC{@DEEYDc@Bo@DiAPs@Pi@Pm@Ta@V_@TsAdA]\sA~Ai@x@e@v@_@r@Sb@S`@Wp@_@fAyB`HoCrIgDlK</points>
    </polyline>
    <duration>
     <value>52</value>
     <text>1 min</text>
    </duration>
    <html_instructions>At the roundabout, take the &lt;b&gt;1st&lt;/b&gt; exit and stay on &lt;b&gt;A91&lt;/b&gt;</html_instructions>
    <distance>
     <value>980</value>
     <text>1.0 km</text>
    </distance>
    <maneuver>roundabout-left</maneuver>
   </step>
   <step>
    <travel_mode>DRIVING</travel_mode>
    <start_location>
     <lat>56.0965767</lat>
     <lng>-3.9109814</lng>
    </start_location>
    <end_location>
     <lat>56.1088869</lat>
     <lng>-3.9057507</lng>
    </end_location>
    <polyline>
     <points>sjkuIrzzVBF?B@B@B?B?D?B@D?BAB?F?DAB?BABABABABA@ABA@A@A@A@C@A?A@C?A?A?CAAAA?CAAEACAA?CAC?EAC?C?C?EAC@C?E?C?C@C?C@CaAeAuEqFQSQSa@c@cEwEw@}@iAeA_Aw@q@i@o@c@g@]c@Yy@e@gBw@gA_@s@WkA]iB[o@KqAMiAKeAE{@A_A@_AFiCPkDTM@O@uANuARa@HWL</points>
    </polyline>
    <duration>
     <value>86</value>
     <text>1 min</text>
    </duration>
    <html_instructions>At the roundabout, take the &lt;b&gt;3rd&lt;/b&gt; exit and stay on &lt;b&gt;A91&lt;/b&gt;</html_instructions>
    <distance>
     <value>1509</value>
     <text>1.5 km</text>
    </distance>
    <maneuver>roundabout-left</maneuver>
   </step>
   <step>
    <travel_mode>DRIVING</travel_mode>
    <start_location>
     <lat>56.1088869</lat>
     <lng>-3.9057507</lng>
    </start_location>
    <end_location>
     <lat>56.1162134</lat>
     <lng>-3.9067281</lng>
    </end_location>
    <polyline>
     <points>qwmuI|yyV?H?HAFAFAFCFAFCDCBCDEBC@C@E@C?IAECCCCCCCCECGAECGAGAI?Gc@?{@H_SpBaDLgA@mEIkBMm@XSTSP</points>
    </polyline>
    <duration>
     <value>52</value>
     <text>1 min</text>
    </duration>
    <html_instructions>At the roundabout, take the &lt;b&gt;2nd&lt;/b&gt; exit and stay on &lt;b&gt;A91&lt;/b&gt;</html_instructions>
    <distance>
     <value>848</value>
     <text>0.8 km</text>
    </distance>
    <maneuver>roundabout-left</maneuver>
   </step>
   <step>
    <travel_mode>DRIVING</travel_mode>
    <start_location>
     <lat>56.1162134</lat>
     <lng>-3.9067281</lng>
    </start_location>
    <end_location>
     <lat>56.1173173</lat>
     <lng>-3.9103447</lng>
    </end_location>
    <polyline>
     <points>ieouI``zVAD?BADADAB?DABCB?BA@A@?@A@A@A@A@C@A@C@C?C?C?A?CACAALAHIROVUpAW`Bk@vEUrBUpA</points>
    </polyline>
    <duration>
     <value>24</value>
     <text>1 min</text>
    </duration>
    <html_instructions>At the roundabout, take the &lt;b&gt;2nd&lt;/b&gt; exit</html_instructions>
    <distance>
     <value>269</value>
     <text>0.3 km</text>
    </distance>
    <maneuver>roundabout-left</maneuver>
   </step>
   <step>
    <travel_mode>DRIVING</travel_mode>
    <start_location>
     <lat>56.1173173</lat>
     <lng>-3.9103447</lng>
    </start_location>
    <end_location>
     <lat>56.1191732</lat>
     <lng>-3.9257065</lng>
    </end_location>
    <polyline>
     <points>glouIrvzVDDBBBB@DBB@D@F@D@D?F@F?F?D?FAF?DAFADCDADADCBCBCBC@C@GB?j@Cv@IbAs@lFMdAIh@OpBEvA?vABdDDvBCzAC~AIlBOhB[jC_@hBk@rBwAnEa@pAUnA_@rCCrBAxABl@JdABZj@~D</points>
    </polyline>
    <duration>
     <value>87</value>
     <text>1 min</text>
    </duration>
    <html_instructions>At the roundabout, take the &lt;b&gt;2nd&lt;/b&gt; exit onto &lt;b&gt;Forthside Way&lt;/b&gt;</html_instructions>
    <distance>
     <value>1034</value>
     <text>1.0 km</text>
    </distance>
    <maneuver>roundabout-left</maneuver>
   </step>
   <duration>
    <value>2649</value>
    <text>44 mins</text>
   </duration>
   <distance>
    <value>60199</value>
    <text>60.2 km</text>
   </distance>
   <start_location>
    <lat>55.7673498</lat>
    <lng>-4.3739742</lng>
   </start_location>
   <end_location>
    <lat>56.1191732</lat>
    <lng>-3.9257065</lng>
   </end_location>
   <start_address>Dodside Road, Glasgow, East Renfrewshire G77 6PW, UK</start_address>
   <end_address>Forthside Way, Stirling, Stirling FK8, UK</end_address>
  </leg>
  <copyrights>Map data ©2014 Google</copyrights>
  <overview_polyline>
   <points>}`ksIhhuYgBGqD}AeC}BaAoCqD{KoDeFoDeD_CoBsFgLaDoLoDeGeDcD{C{BS_ASmC\a@j@mAd@gCJ_N[mAoAVgCD_C_A_CqCeEkLuJod@gBcEgAaAUFs@pJLbBg@`OqAdG[d@u@Dc@s@qAqD}C{CmGgEwJoHkLgOwPkX_F_I}FgHyBcBeEmBkFy@}DD{O|BeIH{FsAeDaBqFuEyE_EuCaBgEkAwDYmF^cCt@{DzBuFbGiIjL{EzC_Dn@oDCuG_CuGqHiCkDiEkEaB}@oJ_C}P_DeFmA_FuCkC_DwCgGwCoL{DcT{AeG_DcIeHiN}BqHoB{KaBqSuAiMcCwLgIqTyGyMgGmHyAaAgEwA{K{CwBsAoAiBkAaD_AmG[yIHsK~@{JlBeYNwJYgOeFsg@{AyGgCaFyBqBsCaAcDw@eFQ}c@c@kHhAqT`EyFeCkDsD{C_FuAkEo@kGU}LaCgs@z@{^tCeq@~A}TdCkL`IqWt@mGb@gLVe[]uPyBoZo@yW_@uFkGse@eHuZyDiJuC{CkDyAqOaCkIi@gEAwDe@iDkC{CmHaEaa@qCkKsEkI{U{TeF_GcG_JuKaVqFyQkBuIuDgViDmb@gGyk@}Gu`@}Mqg@_Pek@wKi]wPce@o`@kdAwQq`@gLi[kGiVgEyWiC__@mC_n@iBaZ_CwWc@cQLqLzDkg@f@kUw@wVeDuXcEcRiFkPyG_NwJwNoUy\mFyIgIsP_KyW{Oej@oMa^mI{RkNg[{KuS}Qk]sRob@eQ{^aRq[{OuXiGsOeHwWwC_OsF}WyGiVkFiOiHyPmk@ymAkDyF}CsC{BkA}Ba@eFIwSh@ySj@eFKaEiAuFuEwDqGsE}OiKsh@mJyd@{Is\yF_R{D}FsFgDyEIeCf@aDdBoPbMkIjFaEfBsHvBoOxAy_@bBo[vD{ZjEaHM{G{BiH_GkJsJ}IeG}J{DeHmAkJWiIn@oHfBoRfJwTfLaHxCmJfCuGr@yHJeIe@uEy@kU_FeI[_HRcCd@kBt@qCpAuAvAsEzFeBx@aAFcCg@_CcC{AyDiEyP_@}@w@SgGlEeBx@kAg@s@uCl@iIi@_HcDyPiEiN}HaOoP{V_BcCQT]J]SWeBK_AiOuG}EeCo@XQOsDFuEjAsDpCcEdG_B~DiLz_@Ah@a@d@Yu@{@cBaTqUmDeC}GuCwHsAkGQaR`Bc@hAc@Xe@e@Ga@a[hCuGGyCJi@p@Mb@ON[Jq@fCoB~NXj@@x@Wj@_BbN_@jI@xMuAlM{DdNc@fG@fCz@`H</points>
  </overview_polyline>
  <bounds>
   <southwest>
    <lat>55.7673498</lat>
    <lng>-4.3739742</lng>
   </southwest>
   <northeast>
    <lat>56.1194819</lat>
    <lng>-3.9023712</lng>
   </northeast>
  </bounds>
 </route>
</DirectionsResponse>
